# Supplementary material for: Zebrafish Melanoma-Derived Interstitial EVs Are Carriers of ncRNAs That Induce Inflammation
Source: Int J Mol Sci. 2022 May 14;23(10):5510. doi: 10.3390/ijms23105510 (PMC9143139; doi:10.3390/ijms23105510)
Supplement: Supplementary file 1 [file ijms-23-05510-s001.zip]

Archive with 3 entries (2 files):
- ijms-1701822-supplementary/
- ijms-1701822-supplementary/ijms-1701822-supplementary-Table S1.xlsx
- ijms-1701822-supplementary/ijms-1701822-supplementary.pptx
