# Supplementary material for: Zebrafish Melanoma-Derived Interstitial EVs Are Carriers of ncRNAs That Induce Inflammation
Source: Int J Mol Sci. 2022 May 14;23(10):5510. doi: 10.3390/ijms23105510 (PMC9143139; doi:10.3390/ijms23105510)
Supplement: Supplementary file 1 [file ijms-23-05510-s001.zip › ijms-1701822-supplementary/ijms-1701822-supplementary-Table S1.xlsx]

## Sheet: Sheet1
ensembl_gene_id	external_gene_name	hgnc_symbol	description	transcript_biotype	VA_kit_ras_EVs_4	VA_kit_ras_EVs_5	VA_kit_ras_EVs_6	VA_kit_ras_Mel3	VA_kit_ras_Mel4	VA_kit_ras_Mel5	baseMean	log2FoldChange	lfcSE	stat	pvalue	padj
ENSDARG00000000001	slc35a5		solute carrier family 35, member A5 [Source:ZFIN;Acc:ZDB-GENE-030616-55]	protein_coding	1	3.02837	5.25479	2.48798	1.51996	2.04026	6.42417	-2.64918	1.39695	-1.89641	0.0579059	0.262512
ENSDARG00000000002	ccdc80		coiled-coil domain containing 80 [Source:ZFIN;Acc:ZDB-GENE-030616-56]	protein_coding	5.03954	4.61957	1.96506	7.60161	6.2599	5.83146	52.3414	2.56525	0.924237	2.77553	0.00551114	0.0660632
ENSDARG00000000018	nrf1		nuclear respiratory factor 1 [Source:ZFIN;Acc:ZDB-GENE-001221-1]	protein_coding	2.49416	3.35218	3.2656	3.5762	3.01343	3.87571	6.55991	0.549198	0.878571	0.625104	0.531903	0.78875
ENSDARG00000000019	ube2h		ubiquitin-conjugating enzyme E2H (UBC8 homolog, yeast) [Source:ZFIN;Acc:ZDB-GENE-030616-67]	protein_coding	7.09232	7.68119	6.27088	5.47303	6.19303	5.85798	80.1321	-1.31475	0.566443	-2.32107	0.0202833	0.145649
ENSDARG00000000068	slc9a3r1a		SLC9A3 regulator 1a [Source:ZFIN;Acc:ZDB-GENE-031006-7]	protein_coding,retained_intron	4.67926	4.03305	4.74177	4.44986	4.06636	3.52475	14.5288	-0.502041	0.666869	-0.752832	0.451551	0.731685
ENSDARG00000000069	dap		death-associated protein [Source:ZFIN;Acc:ZDB-GENE-000511-3]	processed_transcript,protein_coding,retained_intron	5.39143	4.94212	4.63525	6.21332	5.19823	4.7171	30.6747	0.542757	0.663158	0.818443	0.413104	0.702329
ENSDARG00000000086	itsn1		intersectin 1 (SH3 domain protein) [Source:ZFIN;Acc:ZDB-GENE-030616-226]	processed_transcript,protein_coding	7.01335	7.10324	6.54543	5.38229	5.63607	5.66117	67.072	-1.39282	0.45898	-3.03461	0.00240851	0.0377659
ENSDARG00000000103	myh10		myosin, heavy chain 10, non-muscle [Source:ZFIN;Acc:ZDB-GENE-030616-162]	protein_coding,retained_intron	6.18712	5.73672	5.73919	5.03053	6.36996	6.24721	48.5409	0.0717412	0.556449	0.128927	0.897415	0.960094
ENSDARG00000000142	tmem267		transmembrane protein 267 [Source:ZFIN;Acc:ZDB-GENE-030616-546]	protein_coding	1.93244	1	1.56176	2.23494	1.90136	2.6384	1.55192	1.59365	1.706	0.934142	0.35023
ENSDARG00000000151	thraa		thyroid hormone receptor alpha a [Source:ZFIN;Acc:ZDB-GENE-990415-263]	processed_transcript,protein_coding,retained_intron	4.67926	3.61646	4.74177	3.46268	4.45682	4.15778	13.9204	-0.412391	0.691902	-0.596025	0.551159	0.798916
ENSDARG00000000161	itsn2a		intersectin 2a [Source:ZFIN;Acc:ZDB-GENE-041014-84]	processed_transcript,protein_coding	1	2.01898	1.96506	1.53729	1.90136	3.05998	1.74028	1.11404	1.68611	0.660715	0.508795
ENSDARG00000000175	hoxb2a		homeobox B2a [Source:ZFIN;Acc:ZDB-GENE-990415-103]	protein_coding	1	1	1	1	1	1.61193	0.141145	0.255337	4.08047	0.0625753	0.950105
ENSDARG00000000183	ptpn4b		protein tyrosine phosphatase, non-receptor type 4b [Source:ZFIN;Acc:ZDB-GENE-030131-6259]	protein_coding	1.93244	2.01898	1.56176	1.53729	3.29433	3.38582	2.94638	1.87115	1.43541	1.30356	0.192383
ENSDARG00000000189	sema6e		sema domain, transmembrane domain (TM), and cytoplasmic domain, (semaphorin) 6E [Source:ZFIN;Acc:ZDB-GENE-040724-119]	protein_coding	5.32758	5.28368	5.81434	4.56435	4.89582	4.53182	27.0588	-0.883464	0.521062	-1.69551	0.0899794	0.335721
ENSDARG00000000212	krt97		keratin 97 [Source:ZFIN;Acc:ZDB-GENE-040718-78]	protein_coding	6.38828	5.55965	5.06267	2.23494	7.81399	7.78606	80.557	1.43631	1.07356	1.3379	0.180928	0.477518
ENSDARG00000000229	usp49		ubiquitin specific peptidase 49 [Source:ZFIN;Acc:ZDB-GENE-050208-484]	protein_coding	2.89744	1	2.75717	2.89043	2.8494	2.86454	3.5242	0.590558	1.16081	0.508748	0.610929	0.831318
ENSDARG00000000241	slc40a1		solute carrier family 40 (iron-regulated transporter), member 1 [Source:ZFIN;Acc:ZDB-GENE-000511-8]	protein_coding	6.15068	5.49545	5.78972	2.70319	6.41468	5.88403	41.6975	-0.231955	0.863013	-0.268774	0.788104	0.915434
ENSDARG00000000324	dcaf8		DDB1 and CUL4 associated factor 8 [Source:ZFIN;Acc:ZDB-GENE-070912-578]	protein_coding	3.68953	4.35591	3.93828	3.05613	2.66429	3.23208	8.31449	-1.24263	0.78727	-1.57841	0.114473	0.375468
ENSDARG00000000349	cfap300		cilia and flagella associated protein 300 [Source:ZFIN;Acc:ZDB-GENE-040724-203]	protein_coding	1	1	1	1	1	1	0
ENSDARG00000000369	prkag3b		protein kinase, AMP-activated, gamma 3b non-catalytic subunit [Source:ZFIN;Acc:ZDB-GENE-060421-6938]	processed_transcript,protein_coding	1	1	1	1	1	1	0
ENSDARG00000000370	triob		trio Rho guanine nucleotide exchange factor b [Source:ZFIN;Acc:ZDB-GENE-030616-399]	protein_coding	3.87961	4.8424	5.54691	2.89043	2.45189	3.38582	13.6603	-2.29749	0.793193	-2.89651	0.00377337	0.0518662
ENSDARG00000000380	pde6a		phosphodiesterase 6A, cGMP-specific, rod, alpha [Source:ZFIN;Acc:ZDB-GENE-030616-42]	protein_coding,retained_intron	1	2.01898	1	1	1	1	0.293558	-1.78241	4.06623	-0.438344	0.661137
ENSDARG00000000394	matr3l1.1		matrin 3-like 1.1 [Source:ZFIN;Acc:ZDB-GENE-030616-40]	protein_coding	5.56758	5.49545	5.63247	6.23076	5.86812	5.88403	43.9941	0.45809	0.470375	0.973883	0.330114	0.631617
ENSDARG00000000423	si:ch73-314g15.3		si:ch73-314g15.3 [Source:ZFIN;Acc:ZDB-GENE-030616-19]	protein_coding	1.93244	2.01898	1	2.23494	1.90136	1.61193	1.30017	0.664721	1.83858	0.361541	0.717695
ENSDARG00000000442	slc39a13		solute carrier family 39 (zinc transporter), member 13 [Source:ZFIN;Acc:ZDB-GENE-030616-17]	protein_coding	4.57313	4.61957	4.10721	4.99013	3.98962	3.97598	16.1043	-0.0278091	0.688455	-0.0403934	0.967779	0.988284
ENSDARG00000000460	nitr2b		novel immune-type receptor 2b [Source:ZFIN;Acc:ZDB-GENE-001106-6]	protein_coding	1	1	1.56176	1	1	1	0.121876	-1.61115	4.07189	-0.395677	0.692343
ENSDARG00000000472	cntn2		contactin 2 [Source:ZFIN;Acc:ZDB-GENE-990630-12]	protein_coding	1	1	1	1	1	1	0
ENSDARG00000000474	tnni1a		troponin I type 1a (skeletal, slow) [Source:ZFIN;Acc:ZDB-GENE-030616-266]	protein_coding	1.93244	1	1	1	1	1	0.251162	-1.78241	4.06623	-0.438344	0.661137
ENSDARG00000000476	pms1		PMS1 homolog 1, mismatch repair system component [Source:ZFIN;Acc:ZDB-GENE-030616-528]	protein_coding	1	2.61021	3.1152	2.23494	2.45189	2.6384	2.84614	-0.111764	1.29391	-0.0863773	0.931166
ENSDARG00000000489	upf3b		UPF3B, regulator of nonsense mediated mRNA decay [Source:ZFIN;Acc:ZDB-GENE-040426-1630]	processed_transcript,protein_coding	6.35664	6.12408	6.16	6.78526	5.91037	5.98375	60.9185	0.080779	0.512245	0.157696	0.874696	0.951387
ENSDARG00000000503	stx1b		syntaxin 1B [Source:ZFIN;Acc:ZDB-GENE-000330-4]	protein_coding	1.93244	2.01898	2.75717	1	1	1.61193	1.29525	-3.1229	2.03132	-1.53737	0.124202
ENSDARG00000000516	ankar		ankyrin and armadillo repeat containing [Source:ZFIN;Acc:ZDB-GENE-030616-533]	protein_coding	1	1	1	1.53729	1	1	0.129099	0.255337	4.08047	0.0625753	0.950105
ENSDARG00000000529	ofd1		oral-facial-digital syndrome 1 [Source:ZFIN;Acc:ZDB-GENE-030131-5427]	protein_coding	3.87961	3.35218	3.1152	4.03911	3.29433	3.23208	7.86062	0.137924	0.828188	0.166537	0.867734	0.948335
ENSDARG00000000540	asnsd1		asparagine synthetase domain containing 1 [Source:ZFIN;Acc:ZDB-GENE-030616-362]	protein_coding	1.93244	1	3.52624	4.1894	3.82269	4.06974	7.35876	1.79285	1.04802	1.71071	0.0871354	0.330461
ENSDARG00000000542	gtf2e1		general transcription factor IIE, polypeptide 1, alpha [Source:ZFIN;Acc:ZDB-GENE-041210-221]	protein_coding	3.68953	2.01898	3.1152	2.70319	3.29433	3.05998	5.16755	-0.0889836	0.967056	-0.0920149	0.926686	0.972238
ENSDARG00000000551	slc1a4		solute carrier family 1 (glutamate/neutral amino acid transporter), member 4 [Source:ZFIN;Acc:ZDB-GENE-030616-566]	protein_coding	2.49416	2.01898	2.53818	4.90578	1.51996	1	5.39895	1.66397	1.60926	1.03399	0.301139	0.607643
ENSDARG00000000563	ttn.1		titin, tandem duplicate 1 [Source:ZFIN;Acc:ZDB-GENE-030616-413]	protein_coding	6.47923	7.89537	10.718	1.92788	7.55906	7.7511	314.343	-2.29734	1.24393	-1.84684	0.0647708	0.28091
ENSDARG00000000567	znf281a		zinc finger protein 281a [Source:ZFIN;Acc:ZDB-GENE-131126-34]	protein_coding	4.04754	3.61646	3.84577	3.20474	3.41661	3.05998	8.07617	-0.740354	0.758305	-0.976329	0.328902	0.630519
ENSDARG00000000568	ell		elongation factor RNA polymerase II [Source:ZFIN;Acc:ZDB-GENE-030131-3946]	protein_coding	4.33414	5.12298	5.21836	4.61836	4.45682	4.24075	19.8143	-0.53882	0.594067	-0.907001	0.364406	0.664346
ENSDARG00000000588	grasp		GRP1 (general receptor for phosphoinositides 1)-associated scaffold protein [Source:ZFIN;Acc:ZDB-GENE-060312-30]	protein_coding	2.49416	3.83974	2.75717	3.33947	3.73138	2.6384	6.07506	0.226057	0.956415	0.236359	0.813154	0.924438
ENSDARG00000000606	dnah6		dynein, axonemal, heavy chain 6 [Source:ZFIN;Acc:ZDB-GENE-030616-623]	protein_coding	3.68953	2.61021	1.96506	1.92788	1.51996	1.61193	2.85069	-2.14539	1.37888	-1.55589	0.119734
ENSDARG00000000631	ptpn4a		protein tyrosine phosphatase, non-receptor type 4a [Source:ZFIN;Acc:ZDB-GENE-030616-449]	protein_coding	3.68953	4.35591	4.74177	4.44986	2.66429	3.76794	12.2781	-0.582057	0.815468	-0.713771	0.475369	0.749311
ENSDARG00000000638	opn1mw4		opsin 1 (cone pigments), medium-wave-sensitive, 4 [Source:ZFIN;Acc:ZDB-GENE-990604-43]	protein_coding	1	1	1	1	1	1	0
ENSDARG00000000651	osgepl1		O-sialoglycoprotein endopeptidase-like 1 [Source:ZFIN;Acc:ZDB-GENE-030616-532]	protein_coding	1	2.01898	1.56176	1.92788	1.90136	2.37011	1.32407	1.20828	1.7769	0.679991	0.49651
ENSDARG00000000656	psmb9a		proteasome subunit beta 9a [Source:ZFIN;Acc:ZDB-GENE-990415-140]	protein_coding	2.49416	1	1.56176	4.67042	4.56656	4.3192	9.21779	3.8504	1.1126	3.46072	0.000538723	0.0130983
ENSDARG00000000666	creg2		cellular repressor of E1A-stimulated genes 2 [Source:ZFIN;Acc:ZDB-GENE-041114-173]	protein_coding	5.62182	5.42825	5.48692	4.03911	5.12836	4.46437	26.9463	-0.971913	0.5631	-1.726	0.0843465	0.325516
ENSDARG00000000690	sypl2b		synaptophysin-like 2b [Source:ZFIN;Acc:ZDB-GENE-050417-309]	protein_coding	5.39143	5.28368	5.02097	6.49894	4.80916	4.98116	34.7185	0.45179	0.688946	0.65577	0.511972	0.775595
ENSDARG00000000729	daxx		death-domain associated protein [Source:ZFIN;Acc:ZDB-GENE-010110-3]	protein_coding	4.04754	4.73528	4.10721	4.44986	4.66854	5.0746	17.6211	0.465898	0.621946	0.749096	0.453799	0.733485
ENSDARG00000000730	slc6a22.1		solute carrier family 6 member 22, tandem duplicate 1 [Source:ZFIN;Acc:ZDB-GENE-030616-629]	protein_coding	1	2.61021	3.1152	1	1.51996	2.37011	1.97719	-1.49243	1.77743	-0.839657	0.4011
ENSDARG00000000747	lcmt2		leucine carboxyl methyltransferase 2 [Source:ZFIN;Acc:ZDB-GENE-110714-2]	nonsense_mediated_decay,protein_coding	2.49416	1	1.96506	3.20474	3.01343	1.61193	2.71453	1.37652	1.44862	0.950229	0.341996
ENSDARG00000000760	znf511		zinc finger protein 511 [Source:ZFIN;Acc:ZDB-GENE-030616-621]	protein_coding	1.93244	1	2.75717	6.29849	4.71695	4.3192	17.4115	4.03531	1.08108	3.73267	0.000189463	0.00593668
ENSDARG00000000767	spi1b		Spi-1 proto-oncogene b [Source:ZFIN;Acc:ZDB-GENE-980526-164]	protein_coding,retained_intron	4.45858	3.35218	4.4591	4.25906	5.32857	5.7769	21.0006	1.13325	0.695487	1.62944	0.10322	0.359127
ENSDARG00000000779	scfd1		sec1 family domain containing 1 [Source:ZFIN;Acc:ZDB-GENE-030116-3]	protein_coding	4.67926	4.8424	4.10721	4.72066	4.61845	4.77392	18.8556	0.15585	0.598487	0.260407	0.794549	0.918073
ENSDARG00000000796	nr4a1		nuclear receptor subfamily 4, group A, member 1 [Source:ZFIN;Acc:ZDB-GENE-040704-11]	protein_coding	4.57313	4.61957	3.93828	2.89043	2.8494	2.37011	9.8284	-2.04538	0.787336	-2.59785	0.009381	0.0914936
ENSDARG00000000804	rassf6		Ras association (RalGDS/AF-6) domain family 6 [Source:ZFIN;Acc:ZDB-GENE-030616-513]	protein_coding	3.21226	2.01898	2.27989	1	3.41661	4.24075	5.05718	1.04192	1.36936	0.760881	0.446728	0.727538
ENSDARG00000000830	telo2		TEL2, telomere maintenance 2, homolog (S. cerevisiae) [Source:ZFIN;Acc:ZDB-GENE-061103-523]	protein_coding	1.93244	2.01898	2.75717	2.23494	1.90136	1.61193	1.90955	-0.680303	1.41327	-0.481368	0.630255
ENSDARG00000000837	snx9a		sorting nexin 9a [Source:ZFIN;Acc:ZDB-GENE-030616-66]	processed_transcript,protein_coding,retained_intron	5.26078	5.12298	1.96506	3.05613	3.73138	3.87571	14.0369	-1.26157	0.996407	-1.26612	0.205471	0.506384
ENSDARG00000000853	dstyk		dual serine/threonine and tyrosine protein kinase [Source:ZFIN;Acc:ZDB-GENE-040826-2]	protein_coding	5.45257	5.99071	6.99642	5.31847	4.93727	4.06974	41.8149	-1.47105	0.64784	-2.27071	0.0231648	0.156408
ENSDARG00000000857	mapk14a		mitogen-activated protein kinase 14a [Source:ZFIN;Acc:ZDB-GENE-010202-2]	protein_coding,retained_intron	3.21226	2.61021	3.4018	4.1894	4.66854	4.39361	10.6176	1.51583	0.745453	2.03343	0.0420088	0.217622
ENSDARG00000000861	scrib		scribbled planar cell polarity protein [Source:ZFIN;Acc:ZDB-GENE-030616-572]	processed_transcript,protein_coding,retained_intron	7.68303	7.62229	8.18711	6.7494	6.55444	6.45261	131.637	-1.27459	0.411033	-3.10096	0.00192897	0.0323873
ENSDARG00000000887	zgc:56699		zgc:56699 [Source:ZFIN;Acc:ZDB-GENE-040426-2099]	processed_transcript,protein_coding	1	1	2.27989	1	1	1	0.365629	-2.50891	4.04443	-0.620337	0.535036
ENSDARG00000000906	skap2		src kinase associated phosphoprotein 2 [Source:ZFIN;Acc:ZDB-GENE-030616-438]	protein_coding	4.95755	3.61646	3.4018	7.27164	6.47222	5.90961	47.5142	2.6672	0.722105	3.69364	0.000221066	0.0067425
ENSDARG00000000935	unk		unkempt family zinc finger [Source:ZFIN;Acc:ZDB-GENE-040426-707]	protein_coding,retained_intron	3.47054	2.01898	3.52624	2.48798	3.63389	2.6384	5.21114	-0.213717	1.00755	-0.212115	0.832017	0.933631
ENSDARG00000000943	dzip1		DAZ interacting zinc finger protein 1 [Source:ZFIN;Acc:ZDB-GENE-040526-1]	protein_coding	1	2.01898	1.96506	1	3.1607	3.05998	2.2922	1.67918	1.76265	0.952648	0.340768
ENSDARG00000000966	ncor2		nuclear receptor corepressor 2 [Source:ZFIN;Acc:ZDB-GENE-030616-81]	protein_coding,retained_intron	6.99292	6.8444	6.48538	6.14136	6.08651	6.30619	73.4298	-0.629262	0.441293	-1.42595	0.153882	0.438952
ENSDARG00000001014	myh9b		myosin, heavy chain 9b, non-muscle [Source:ZFIN;Acc:ZDB-GENE-030131-998]	protein_coding	8.76906	9.26159	8.87498	7.77212	8.64819	8.71929	346.579	-0.573282	0.451163	-1.27068	0.203844	0.504175
ENSDARG00000001015	znf384l		zinc finger protein 384 like [Source:ZFIN;Acc:ZDB-GENE-030616-498]	protein_coding	5.72454	4.73528	5.86236	5.71532	5.26487	5.53535	35.6707	-0.00311069	0.543786	-0.00572042	0.995436	0.997371
ENSDARG00000001057	bysl		bystin-like [Source:ZFIN;Acc:ZDB-GENE-040426-1287]	protein_coding	2.89744	4.35591	4.18479	5.25169	3.73138	3.87571	13.8006	0.606092	0.834126	0.726619	0.467459	0.744023
ENSDARG00000001127	slc17a6a		solute carrier family 17 (vesicular glutamate transporter), member 6a [Source:ZFIN;Acc:ZDB-GENE-050105-4]	protein_coding	1.93244	1	1.56176	1	1	1	0.373039	-2.46793	3.761	-0.656188	0.511703
ENSDARG00000001129	dicer1		dicer 1, ribonuclease type III [Source:ZFIN;Acc:ZDB-GENE-030131-3445]	protein_coding	5.19074	5.49545	5.78972	5.21711	5.29707	5.7769	34.7346	-0.0761814	0.505417	-0.15073	0.880189	0.953538
ENSDARG00000001154	rimbp2		RIMS binding protein 2 [Source:ZFIN;Acc:ZDB-GENE-040724-96]	protein_coding	2.49416	2.01898	1.96506	1.53729	1	1.61193	1.30988	-1.96278	1.8381	-1.06783	0.285596
ENSDARG00000001162	matr3l1.1		matrin 3-like 1.1 [Source:ZFIN;Acc:ZDB-GENE-030616-40]	protein_coding	4.67926	4.94212	5.06267	4.99013	5.32857	5.53535	26.5793	0.409553	0.524842	0.780336	0.435193	0.720101
ENSDARG00000001169	hsd17b8		hydroxysteroid (17-beta) dehydrogenase 8 [Source:ZFIN;Acc:ZDB-GENE-010110-1]	nonsense_mediated_decay,protein_coding,retained_intron	1	1	1	1.92788	2.45189	1	0.712208	2.6432	3.00988	0.878173	0.37985
ENSDARG00000001210	arl14ep		ADP-ribosylation factor-like 14 effector protein [Source:ZFIN;Acc:ZDB-GENE-060825-216]	protein_coding	1.93244	3.02837	1.96506	3.33947	2.45189	2.37011	3.41492	0.663601	1.20278	0.55172	0.58114
ENSDARG00000001220	mycbp2		MYC binding protein 2 [Source:ZFIN;Acc:ZDB-GENE-030616-132]	protein_coding	7.88505	8.07085	8.25163	7.22018	7.24096	7.36385	171.621	-0.812403	0.371506	-2.18679	0.0287582	0.178059
ENSDARG00000001234	map4k2		mitogen-activated protein kinase kinase kinase kinase 2 [Source:ZFIN;Acc:ZDB-GENE-030616-163]	protein_coding	1	1	2.27989	1.92788	1.51996	1.61193	0.878474	0.226683	2.18321	0.10383	0.917304
ENSDARG00000001241	puf60b		poly-U binding splicing factor b [Source:ZFIN;Acc:ZDB-GENE-040625-116]	protein_coding,retained_intron	3.68953	2.61021	4.02521	5.78781	4.66854	4.65794	17.7088	1.75845	0.763841	2.30212	0.0213286	0.149576
ENSDARG00000001244	srrm1		serine/arginine repetitive matrix 1 [Source:ZFIN;Acc:ZDB-GENE-040426-2789]	nonsense_mediated_decay,protein_coding,retained_intron	6.90816	6.4963	6.34034	6.54149	6.69399	7.03239	82.6027	0.162769	0.448024	0.363303	0.716378	0.880944
ENSDARG00000001249	pcgf1		polycomb group ring finger 1 [Source:ZFIN;Acc:ZDB-GENE-030616-605]	protein_coding	1.93244	1	2.27989	2.23494	1.90136	1.61193	1.37224	0.164008	1.68608	0.0972722	0.92251
ENSDARG00000001259	gas2a		growth arrest-specific 2a [Source:ZFIN;Acc:ZDB-GENE-091013-1]	protein_coding	2.89744	3.02837	2.53818	1.92788	2.20273	2.04026	3.00266	-1.22185	1.16114	-1.05228	0.29267
ENSDARG00000001303	psmb8a		proteasome subunit beta 8A [Source:ZFIN;Acc:ZDB-GENE-990415-141]	protein_coding	3.47054	1	1	4.67042	4.97757	4.53182	11.2944	3.11886	1.16556	2.67584	0.00745428	0.0791203
ENSDARG00000001313	g2e3		G2/M-phase specific E3 ubiquitin protein ligase [Source:ZFIN;Acc:ZDB-GENE-030616-400]	processed_transcript,protein_coding	1	2.01898	1.96506	3.5762	1.51996	2.04026	2.35319	1.71917	1.65542	1.03851	0.299033
ENSDARG00000001354	slc6a22.2		solute carrier family 6 member 22, tandem duplicate 2 [Source:ZFIN;Acc:ZDB-GENE-030616-628]	protein_coding	2.49416	1	1.56176	1	1.51996	1.61193	0.878849	-1.28153	2.26205	-0.566536	0.57103
ENSDARG00000001414	mctp2a		multiple C2 domains, transmembrane 2a [Source:ZFIN;Acc:ZDB-GENE-040724-63]	protein_coding	2.49416	2.01898	1.96506	1	2.45189	2.6384	2.05823	-0.00275749	1.53754	-0.00179345	0.998569
ENSDARG00000001431	actn3b		actinin alpha 3b [Source:ZFIN;Acc:ZDB-GENE-030131-2040]	processed_transcript,protein_coding	2.89744	3.61646	7.83072	1	4.45682	4.06974	35.6926	-2.76899	1.39687	-1.98227
ENSDARG00000001437	slc2a1a		solute carrier family 2 (facilitated glucose transporter), member 1a [Source:ZFIN;Acc:ZDB-GENE-030131-3158]	protein_coding	1.93244	1	1	1	1	1	0.251162	-1.78241	4.06623	-0.438344	0.661137
ENSDARG00000001442	inppl1b		inositol polyphosphate phosphatase-like 1b [Source:ZFIN;Acc:ZDB-GENE-030616-75]	protein_coding	2.89744	2.01898	1.96506	2.89043	2.20273	2.37011	2.82933	0.300499	1.23026	0.244257	0.807032
ENSDARG00000001447	mier1b		mesoderm induction early response 1b, transcriptional regulator [Source:ZFIN;Acc:ZDB-GENE-070705-170]	protein_coding	2.89744	3.61646	2.75717	3.20474	2.45189	3.52475	5.58776	0.00522693	0.950333	0.0055001	0.995612	0.99745
ENSDARG00000001452	adam8a		ADAM metallopeptidase domain 8a [Source:ZFIN;Acc:ZDB-GENE-030616-622]	protein_coding,retained_intron	5.77329	6.16593	5.21836	6.1228	4.56656	3.38582	35.4232	-0.664063	0.817297	-0.812511	0.416498	0.705038
ENSDARG00000001463	tdh2		L-threonine dehydrogenase 2 [Source:ZFIN;Acc:ZDB-GENE-070620-14]	protein_coding,retained_intron	1	1	2.53818	1.53729	2.20273	2.04026	1.2394	0.382433	1.9354	0.197599	0.843359
ENSDARG00000001470	mhc1zea		major histocompatibility complex class I ZEA [Source:ZFIN;Acc:ZDB-GENE-070705-176]	protein_coding,retained_intron	5.32758	5.12298	3.52624	4.44986	5.80234	3.87571	22.7612	0.0804717	0.81769	0.0984135	0.921604	0.969867
ENSDARG00000001498	skap1		src kinase associated phosphoprotein 1 [Source:ZFIN;Acc:ZDB-GENE-090721-1]	processed_transcript,protein_coding	1	2.01898	1	1.53729	3.29433	3.65146	2.85563	3.47589	1.77688	1.95618	0.0504444
ENSDARG00000001549	sp3a		sp3a transcription factor [Source:ZFIN;Acc:ZDB-GENE-070410-111]	protein_coding	2.49416	4.35591	4.4591	5.31847	4.13922	4.93208	16.9798	0.963864	0.785586	1.22694	0.219847	0.5227
ENSDARG00000001557	tomm34		translocase of outer mitochondrial membrane 34 [Source:ZFIN;Acc:ZDB-GENE-030131-2081]	protein_coding,retained_intron	3.47054	3.02837	2.94726	3.05613	3.90857	3.23208	6.46199	0.359989	0.864332	0.416494	0.677048	0.861183
ENSDARG00000001558	kifc1		kinesin family member C1 [Source:ZFIN;Acc:ZDB-GENE-000208-21]	protein_coding	1	1	3.1152	4.81619	1.51996	1.61193	4.85164	2.05549	1.78862	1.1492	0.250472	0.558117
ENSDARG00000001559	csmd2		CUB and Sushi multiple domains 2 [Source:ZFIN;Acc:ZDB-GENE-030616-39]	protein_coding,retained_intron	2.89744	2.61021	4.57889	2.89043	2.45189	1	5.37236	-1.79301	1.23542	-1.45134	0.146684	0.427227
ENSDARG00000001572	prf1.3		perforin 1.3 [Source:ZFIN;Acc:ZDB-GENE-060503-461]	protein_coding	1.93244	1	1	1	1.90136	1.61193	0.619313	0.643067	2.77161	0.232019	0.816523
ENSDARG00000001578	echs1		enoyl CoA hydratase, short chain, 1, mitochondrial [Source:ZFIN;Acc:ZDB-GENE-030616-617]	protein_coding	3.68953	4.03305	3.84577	5.31847	4.45682	4.82859	16.7076	1.17991	0.660834	1.78549	0.0741812	0.301551
ENSDARG00000001621	nfyal		nuclear transcription factor Y, alpha, like [Source:ZFIN;Acc:ZDB-GENE-040718-491]	protein_coding	1.93244	2.61021	1.96506	2.89043	1.51996	1.61193	2.11127	-0.0183754	1.47341	-0.0124714	0.99005
ENSDARG00000001634	kirrel1a		kirre like nephrin family adhesion molecule 1a [Source:ZFIN;Acc:ZDB-GENE-040426-2126]	protein_coding	5.99499	6.56046	5.90883	5.25169	6.08651	6.227	52.7132	-0.299789	0.52574	-0.570223	0.568527	0.809029
ENSDARG00000001656	psmb13a		proteasome subunit beta 13a [Source:ZFIN;Acc:ZDB-GENE-001208-2]	protein_coding	1.93244	1	1	4.3255	3.90857	3.97598	6.37055	4.76024	1.41598	3.3618	0.00077437	0.0173543
ENSDARG00000001676	gpm6bb		glycoprotein M6Bb [Source:ZFIN;Acc:ZDB-GENE-030710-10]	protein_coding	5.03954	5.28368	7.24304	4.56435	3.29433	3.97598	34.6432	-2.28916	0.789524	-2.89942	0.00373857	0.0515322
ENSDARG00000001686	uckl1a		uridine-cytidine kinase 1-like 1a [Source:ZFIN;Acc:ZDB-GENE-040724-238]	protein_coding	1	1	1	1	1.51996	1	0.113503	0.255337	4.08047	0.0625753	0.950105
ENSDARG00000001710	flot1a		flotillin 1a [Source:ZFIN;Acc:ZDB-GENE-020430-1]	protein_coding	1	1	2.27989	3.05613	1.51996	2.6384	1.9474	1.78769	1.80055	0.992857	0.320779
ENSDARG00000001712	si:ch211-247n2.1		si:ch211-247n2.1 [Source:ZFIN;Acc:ZDB-GENE-141216-101]	protein_coding	1	1	1.56176	1	1	1	0.121876	-1.61115	4.07189	-0.395677	0.692343
ENSDARG00000001721	oc90		otoconin 90 [Source:ZFIN;Acc:ZDB-GENE-070912-300]	protein_coding	1.93244	1	1	1	1	1	0.251162	-1.78241	4.06623	-0.438344	0.661137
ENSDARG00000001729	strn3		striatin, calmodulin binding protein 3 [Source:ZFIN;Acc:ZDB-GENE-030616-405]	protein_coding	5.56758	4.94212	5.576	5.47303	5.58482	5.80444	35.5206	0.237003	0.492737	0.480993	0.630522	0.841909
ENSDARG00000001733	gulp1a		GULP PTB domain containing engulfment adaptor 1a [Source:ZFIN;Acc:ZDB-GENE-030616-21]	protein_coding	1.93244	3.02837	2.75717	6.52745	4.71695	4.3192	20.2286	3.41824	0.967851	3.53178	0.000412772	0.0108277
ENSDARG00000001734	fkbp8		FK506 binding protein 8 [Source:ZFIN;Acc:ZDB-GENE-040426-1849]	protein_coding	3.87961	3.35218	3.93828	4.38902	3.01343	3.38582	9.27339	-0.0182434	0.821792	-0.0221996	0.982289	0.994409
ENSDARG00000001754	noc2l		NOC2-like nucleolar associated transcriptional repressor [Source:ZFIN;Acc:ZDB-GENE-000607-75]	protein_coding	3.47054	3.61646	3.74692	6.6749	5.16372	5.32329	28.0239	2.50529	0.733495	3.41555	0.000636532	0.0149818
ENSDARG00000001760	tnxba		tenascin XBa [Source:ZFIN;Acc:ZDB-GENE-070103-5]	protein_coding	1	1	1.56176	1	1.90136	1	0.348882	0.104158	3.89909	0.0267134	0.978688
ENSDARG00000001767	slc29a2		solute carrier family 29 (equilibrative nucleoside transporter), member 2 [Source:ZFIN;Acc:ZDB-GENE-050220-15]	protein_coding,retained_intron	1	2.61021	2.53818	2.48798	1.90136	1	1.81802	-0.538172	1.74874	-0.307749	0.758273
ENSDARG00000001769	ptpra		protein tyrosine phosphatase, receptor type, A [Source:ZFIN;Acc:ZDB-GENE-020107-1]	protein_coding	4.67926	5.12298	5.60451	3.87133	4.56656	3.76794	20.1315	-1.17628	0.617402	-1.90521	0.0567527	0.258845
ENSDARG00000001771	otol1a		otolin 1a [Source:ZFIN;Acc:ZDB-GENE-050707-1]	protein_coding	1	1	1	1	1	1	0
ENSDARG00000001776	stim2b		stromal interaction molecule 2b [Source:ZFIN;Acc:ZDB-GENE-120404-3]	protein_coding	3.47054	3.83974	3.52624	2.70319	1.90136	2.37011	5.53186	-1.70341	0.949857	-1.79333	0.0729206	0.298229
ENSDARG00000001777	nup155		nucleoporin 155 [Source:ZFIN;Acc:ZDB-GENE-040426-711]	protein_coding	3.87961	2.01898	5.06267	2.89043	1.90136	3.23208	8.06323	-1.67274	1.06498	-1.57068	0.116257	0.379269
ENSDARG00000001781	tspan11		tetraspanin 11 [Source:ZFIN;Acc:ZDB-GENE-041210-93]	protein_coding	1	1	1	1	1	1	0
ENSDARG00000001782	prkacba		protein kinase, cAMP-dependent, catalytic, beta a [Source:ZFIN;Acc:ZDB-GENE-040426-1351]	protein_coding	1	1	1	1	2.8494	3.38582	1.81017	3.97771	2.35947	1.68585	0.0918242
ENSDARG00000001785	irx2a		iroquois homeobox 2a [Source:ZFIN;Acc:ZDB-GENE-040426-1446]	protein_coding,retained_intron	1.93244	2.01898	2.27989	1	1.51996	2.86454	1.72958	-0.19907	1.70064	-0.117056	0.906816
ENSDARG00000001788	atp5po		ATP synthase peripheral stalk subunit OSCP [Source:ZFIN;Acc:ZDB-GENE-050522-147]	protein_coding,retained_intron	6.50832	5.73672	5.93151	6.97315	6.3081	6.4351	66.2821	0.526367	0.508713	1.0347	0.300808	0.607417
ENSDARG00000001803	kcnh6a		potassium voltage-gated channel, subfamily H (eag-related), member 6a [Source:ZFIN;Acc:ZDB-GENE-040702-5]	protein_coding	1.93244	2.61021	1.56176	1	1.51996	2.37011	1.49709	-0.779744	1.78007	-0.438042	0.661356
ENSDARG00000001804	zgc:112148		zgc:112148 [Source:ZFIN;Acc:ZDB-GENE-050417-235]	protein_coding	2.49416	1	1	1.53729	1	2.04026	0.913713	-0.245775	2.55075	-0.0963543	0.923239
ENSDARG00000001807	tnfrsf21		tumor necrosis factor receptor superfamily, member 21 [Source:ZFIN;Acc:ZDB-GENE-030131-5971]	protein_coding	7.07298	5.79122	6.27088	6.52745	6.3081	6.03114	67.0759	-0.174824	0.535866	-0.326245	0.744239	0.894542
ENSDARG00000001817	zmp:0000000521		zmp:0000000521 [Source:ZFIN;Acc:ZDB-GENE-130530-524]	protein_coding	1	1	3.4018	1.53729	2.20273	2.04026	1.84878	-0.691863	1.80136	-0.384078	0.700921
ENSDARG00000001818	c3b.2		complement component c3b, tandem duplicate 2 [Source:ZFIN;Acc:ZDB-GENE-030131-3063]	protein_coding	1	1	1	1	1	1	0
ENSDARG00000001825	cfap43		cilia and flagella associated protein 43 [Source:ZFIN;Acc:ZDB-GENE-080815-3]	protein_coding	1.93244	2.01898	1	1	2.45189	2.6384	1.56331	1.05976	1.97371	0.536936	0.591312
ENSDARG00000001829	zgc:112982		zgc:112982 [Source:ZFIN;Acc:ZDB-GENE-050306-55]	processed_transcript,protein_coding,retained_intron	4.77811	3.61646	4.93377	4.90578	4.71695	4.77392	19.208	0.259282	0.619481	0.418547	0.675547	0.861183
ENSDARG00000001835	nalcn		sodium leak channel, non-selective [Source:ZFIN;Acc:ZDB-GENE-050410-12]	protein_coding	2.49416	1	1.56176	1.53729	1.51996	1	0.866803	-1.32186	2.26662	-0.583183	0.55977
ENSDARG00000001857	aff4		AF4/FMR2 family, member 4 [Source:ZFIN;Acc:ZDB-GENE-100910-5]	processed_transcript,protein_coding	5.03954	5.20557	5.32501	4.56435	5.66103	5.59963	29.8002	0.147664	0.558436	0.264425	0.791453	0.916854
ENSDARG00000001859	dbx1b		developing brain homeobox 1b [Source:ZFIN;Acc:ZDB-GENE-000128-11]	protein_coding	1	1	1	1.53729	1	1	0.129099	0.255337	4.08047	0.0625753	0.950105
ENSDARG00000001870	atp1a1a.4		ATPase Na+/K+ transporting subunit alpha 1a, tandem duplicate 4 [Source:ZFIN;Acc:ZDB-GENE-001212-4]	protein_coding,retained_intron	1.93244	1	1	1	1	1	0.251162	-1.78241	4.06623	-0.438344	0.661137
ENSDARG00000001873	phgdh		phosphoglycerate dehydrogenase [Source:ZFIN;Acc:ZDB-GENE-030131-647]	protein_coding	3.68953	3.35218	3.74692	3.95766	2.8494	3.52475	8.03152	-0.107498	0.812602	-0.132289	0.894756	0.960048
ENSDARG00000001879	nav2b		neuron navigator 2b [Source:ZFIN;Acc:ZDB-GENE-061207-13]	processed_transcript,protein_coding	5.45257	4.20349	5.51723	5.25169	4.97757	5.32329	27.8358	0.0168476	0.581564	0.0289695	0.976889	0.991996
ENSDARG00000001880	stx3a		syntaxin 3A [Source:ZFIN;Acc:ZDB-GENE-040426-1489]	processed_transcript,protein_coding	1	2.01898	2.27989	1.92788	2.8494	2.86454	2.30412	1.22519	1.44389	0.848535	0.39614
ENSDARG00000001881	cacnb3a		calcium channel, voltage-dependent, beta 3a [Source:ZFIN;Acc:ZDB-GENE-060221-2]	protein_coding,retained_intron	1	1	1	1.53729	1	1	0.129099	0.255337	4.08047	0.0625753	0.950105
ENSDARG00000001882	kbtbd12		kelch repeat and BTB (POZ) domain containing 12 [Source:ZFIN;Acc:ZDB-GENE-050904-1]	protein_coding	1	1	3.52624	1	1.51996	1.61193	1.47341	-2.36212	2.29618	-1.02872	0.303612
ENSDARG00000001888	ppm1ba		protein phosphatase, Mg2+/Mn2+ dependent, 1Ba [Source:ZFIN;Acc:ZDB-GENE-991102-16]	protein_coding	2.49416	3.35218	4.88811	3.33947	3.29433	2.37011	7.81782	-1.05124	0.98103	-1.07157	0.283914	0.590727
ENSDARG00000001889	tuba1a		tubulin, alpha 1a [Source:ZFIN;Acc:ZDB-GENE-090507-4]	protein_coding	3.47054	3.83974	2.53818	5.03053	4.76379	3.76794	12.7382	1.48076	0.821824	1.80179	0.071578	0.294687
ENSDARG00000001890	stt3b		STT3B, subunit of the oligosaccharyltransferase complex (catalytic) [Source:ZFIN;Acc:ZDB-GENE-030131-2638]	protein_coding	5.95329	6.24616	5.95384	5.87913	5.93104	6.227	52.1251	-0.0443272	0.452238	-0.0980175	0.921918	0.97
ENSDARG00000001891	syt14b		synaptotagmin XIVb [Source:ZFIN;Acc:ZDB-GENE-041014-36]	protein_coding	1	3.02837	1.96506	1	1.51996	2.04026	1.52022	-1.47218	1.92666	-0.764112	0.444801
ENSDARG00000001897	man2b1		mannosidase, alpha, class 2B, member 1 [Source:ZFIN;Acc:ZDB-GENE-050327-52]	protein_coding	5.39143	4.8424	4.84096	4.76922	4.71695	4.77392	22.9347	-0.313893	0.549352	-0.571389	0.567736	0.808625
ENSDARG00000001898	manea		mannosidase, endo-alpha [Source:ZFIN;Acc:ZDB-GENE-040912-87]	protein_coding	2.49416	2.61021	2.27989	2.23494	3.73138	2.37011	3.74134	0.707212	1.15625	0.611644	0.540773	0.794928
ENSDARG00000001906	si:dkey-247m21.3		si:dkey-247m21.3 [Source:ZFIN;Acc:ZDB-GENE-091204-249]	protein_coding	5.11712	2.01898	1.56176	2.23494	2.45189	3.05998	6.62453	-1.53114	1.30984	-1.16895	0.242424	0.548386
ENSDARG00000001909	vill		villin-like [Source:ZFIN;Acc:ZDB-GENE-081222-1]	protein_coding	1.93244	1	1	1	1.90136	1	0.478168	-0.0525606	3.53449	-0.0148708	0.988135
ENSDARG00000001910	rorab		RAR-related orphan receptor A, paralog b [Source:ZFIN;Acc:ZDB-GENE-040426-855]	protein_coding	5.19074	5.12298	4.79222	4.90578	4.66854	4.39361	22.3669	-0.390967	0.563968	-0.693243	0.488157	0.760195
ENSDARG00000001912	drd4-rs		dopamine receptor D4 related sequence [Source:ZFIN;Acc:ZDB-GENE-051113-172]	protein_coding	1	1	1.56176	1	1	1	0.121876	-1.61115	4.07189	-0.395677	0.692343
ENSDARG00000001913	palmda		palmdelphin a [Source:ZFIN;Acc:ZDB-GENE-070705-48]	protein_coding	1.93244	1	1.56176	1	1	1	0.373039	-2.46793	3.761	-0.656188	0.511703
ENSDARG00000001929	pink1		PTEN induced kinase 1 [Source:ZFIN;Acc:ZDB-GENE-041212-53]	protein_coding	4.04754	4.20349	4.4591	2.23494	1.90136	3.23208	8.51949	-2.14487	0.87073	-2.4633	0.0137664	0.116881
ENSDARG00000001930	klhl15		kelch-like family member 15 [Source:ZFIN;Acc:ZDB-GENE-040801-99]	processed_transcript,protein_coding	2.49416	2.01898	2.53818	2.70319	1	2.04026	2.21117	-0.503255	1.50904	-0.333494	0.738762
ENSDARG00000001933	prkag2b		protein kinase, AMP-activated, gamma 2 non-catalytic subunit b [Source:ZFIN;Acc:ZDB-GENE-070912-442]	protein_coding	2.89744	1	2.27989	2.23494	2.45189	2.6384	2.525	0.298561	1.32535	0.22527	0.821769
ENSDARG00000001937	LO018422.1		solute carrier family 2, facilitated glucose transporter member 1-like [Source:NCBI gene;Acc:100334818]	protein_coding	1	1	1	1	1	1.61193	0.141145	0.255337	4.08047	0.0625753	0.950105
ENSDARG00000001939	b3gat3		beta-1,3-glucuronyltransferase 3 (glucuronosyltransferase I) [Source:ZFIN;Acc:ZDB-GENE-020419-3]	protein_coding,retained_intron	4.45858	3.83974	2.53818	3.5762	3.82269	4.06974	9.99679	0.047581	0.84199	0.0565102	0.954935	0.983067
ENSDARG00000001940	dnajc1		DnaJ (Hsp40) homolog, subfamily C, member 1 [Source:ZFIN;Acc:ZDB-GENE-061103-529]	processed_transcript,protein_coding,retained_intron	6.11331	6.28466	6.12106	5.81119	5.80234	5.63073	49.9425	-0.439822	0.444287	-0.98995	0.322198	0.62483
ENSDARG00000001950	ak1		adenylate kinase 1 [Source:ZFIN;Acc:ZDB-GENE-040822-37]	protein_coding	7.40228	5.89441	7.27886	5.21711	6.2599	6.73612	79.7181	-0.829718	0.619278	-1.33981	0.180306	0.47673
ENSDARG00000001953	pfkfb3		6-phosphofructo-2-kinase/fructose-2,6-biphosphatase 3 [Source:ZFIN;Acc:ZDB-GENE-040426-2724]	processed_transcript,protein_coding	4.67926	4.35591	4.63525	5.28547	5.4765	4.59626	22.6509	0.64753	0.584616	1.10762	0.268028	0.574926
ENSDARG00000001968	dock5		dedicator of cytokinesis 5 [Source:ZFIN;Acc:ZDB-GENE-080108-4]	protein_coding	2.89744	3.61646	3.2656	2.48798	3.98962	4.46437	8.21048	0.664393	0.908347	0.731431	0.464516	0.742548
ENSDARG00000001969	txlng		taxilin gamma [Source:ZFIN;Acc:ZDB-GENE-060616-122]	protein_coding	3.68953	2.01898	3.74692	1	4.06636	3.52475	6.4629	-0.0512343	1.26391	-0.0405364	0.967665	0.988284
ENSDARG00000001971	cthrc1b		collagen triple helix repeat containing 1b [Source:ZFIN;Acc:ZDB-GENE-050420-46]	protein_coding	1	2.01898	1	1	1.51996	1	0.407061	-0.814948	3.72296	-0.218898	0.82673
ENSDARG00000001975	hsd11b2		hydroxysteroid (11-beta) dehydrogenase 2 [Source:ZFIN;Acc:ZDB-GENE-030131-6030]	protein_coding	3.21226	1	3.84577	1.53729	5.16372	5.36087	12.3671	1.85384	1.27221	1.45718	0.145066	0.425215
ENSDARG00000001976	fkbp16		FK506 binding protein 16 [Source:ZFIN;Acc:ZDB-GENE-050208-116]	protein_coding	1	1	1	1	2.66429	1	0.567514	2.31666	3.9659	0.584145	0.559123
ENSDARG00000001993	myhb		myosin, heavy chain b [Source:ZFIN;Acc:ZDB-GENE-081124-1]	protein_coding	1	6.16593	4.02521	1.53729	1.90136	3.05998	13.0121	-3.29802	1.37568	-2.39737	0.0165131	0.129062
ENSDARG00000001994	stxbp1a		syntaxin binding protein 1a [Source:ZFIN;Acc:ZDB-GENE-050626-106]	protein_coding	2.89744	1	2.27989	1	1.51996	1.61193	1.37376	-2.15805	1.97646	-1.09188	0.274887
ENSDARG00000001999	adamts18		ADAM metallopeptidase with thrombospondin type 1 motif, 18 [Source:ZFIN;Acc:ZDB-GENE-070815-1]	protein_coding	1.93244	2.01898	1	1	1	1.61193	0.685866	-1.90057	2.77166	-0.685716	0.492892
ENSDARG00000002002	lmcd1		LIM and cysteine-rich domains 1 [Source:ZFIN;Acc:ZDB-GENE-040426-1067]	protein_coding	2.89744	3.61646	2.75717	2.70319	2.20273	2.37011	4.2401	-0.959687	1.02893	-0.9327	0.350975	0.652055
ENSDARG00000002006	rxrbb		retinoid x receptor, beta b [Source:ZFIN;Acc:ZDB-GENE-990415-242]	protein_coding,retained_intron	5.11712	4.8424	5.35888	5.10808	4.85314	4.7171	24.7466	-0.235468	0.534674	-0.440395	0.659651	0.856005
ENSDARG00000002013	grb10a		growth factor receptor-bound protein 10a [Source:ZFIN;Acc:ZDB-GENE-040822-32]	protein_coding	6.03552	5.68008	4.52024	4.44986	5.3594	5.56785	32.5344	-0.38185	0.657016	-0.581189	0.561113	0.804746
ENSDARG00000002016	ppil2		peptidylprolyl isomerase (cyclophilin)-like 2 [Source:ZFIN;Acc:ZDB-GENE-040426-1096]	protein_coding	2.49416	3.35218	3.4018	3.05613	3.82269	3.23208	6.25419	0.319555	0.879358	0.363396	0.716309	0.880944
ENSDARG00000002020	rictorb		RPTOR independent companion of MTOR, complex 2b [Source:ZFIN;Acc:ZDB-GENE-070810-5]	protein_coding	4.04754	1	4.02521	3.46268	3.52934	3.23208	7.36497	-0.166125	1.00297	-0.165633	0.868446	0.948528
ENSDARG00000002021	pygb		phosphorylase, glycogen; brain [Source:ZFIN;Acc:ZDB-GENE-040928-2]	protein_coding	4.45858	4.61957	5.06267	5.06982	4.20858	4.24075	18.9472	-0.179626	0.632488	-0.283999	0.776411	0.910053
ENSDARG00000002026	qkib		QKI, KH domain containing, RNA binding b [Source:ZFIN;Acc:ZDB-GENE-081028-54]	protein_coding,retained_intron	5.56758	5.49545	5.90883	4.81619	3.73138	3.05998	25.9445	-1.71484	0.6869	-2.49649	0.0125429	0.110047
ENSDARG00000002031	tox4a		TOX high mobility group box family member 4 a [Source:ZFIN;Acc:ZDB-GENE-070912-576]	protein_coding	3.21226	3.83974	3.84577	4.11621	3.90857	3.76794	9.8002	0.321073	0.723107	0.444018	0.65703	0.854677
ENSDARG00000002037	pfkfb2b		6-phosphofructo-2-kinase/fructose-2,6-biphosphatase 2b [Source:ZFIN;Acc:ZDB-GENE-120222-1]	protein_coding	1	2.01898	1.56176	1	1.51996	2.04026	0.811227	-0.00836084	2.30251	-0.00363119	0.997103
ENSDARG00000002060	brf2		BRF2, RNA polymerase III transcription initiation factor [Source:ZFIN;Acc:ZDB-GENE-040801-43]	protein_coding	1	1	1.56176	3.05613	1.51996	1.61193	1.28021	2.41371	2.10212	1.14823	0.250875
ENSDARG00000002071	adss		adenylosuccinate synthase [Source:ZFIN;Acc:ZDB-GENE-050417-337]	protein_coding	4.45858	3.35218	3.93828	2.89043	3.73138	3.23208	8.88143	-0.795106	0.784191	-1.01392	0.310622	0.615014
ENSDARG00000002077	mnat1		MNAT CDK-activating kinase assembly factor 1 [Source:ZFIN;Acc:ZDB-GENE-041010-203]	protein_coding	1.93244	1	1.56176	2.23494	1	2.04026	1.04262	0.77055	2.1378	0.36044	0.718518
ENSDARG00000002082	csnk2a1		casein kinase 2, alpha 1 polypeptide [Source:ZFIN;Acc:ZDB-GENE-990415-27]	protein_coding	5.91035	5.89441	5.60451	5.58576	6.2599	6.26714	48.5953	0.257826	0.481987	0.534922	0.592704	0.819873
ENSDARG00000002084	lamb2		laminin, beta 2 (laminin S) [Source:ZFIN;Acc:ZDB-GENE-081030-4]	protein_coding	1	2.01898	3.4018	1	2.20273	2.04026	2.01324	-1.24071	1.7711	-0.70053	0.483597
ENSDARG00000002097	si:dkeyp-52c3.7		si:dkeyp-52c3.7 [Source:ZFIN;Acc:ZDB-GENE-110411-213]	protein_coding	1	1	1	1	1	1	0
ENSDARG00000002127	stam		signal transducing adaptor molecule (SH3 domain and ITAM motif) 1 [Source:ZFIN;Acc:ZDB-GENE-031118-123]	protein_coding,retained_intron	3.21226	4.8424	3.74692	4.81619	3.82269	3.65146	13.0278	0.136523	0.815098	0.167492	0.866983	0.948335
ENSDARG00000002128	cwf19l1		CWF19 like cell cycle control factor 1 [Source:ZFIN;Acc:ZDB-GENE-031204-5]	protein_coding	2.49416	2.01898	2.75717	2.70319	2.8494	2.37011	3.15521	0.268717	1.12388	0.239097	0.81103
ENSDARG00000002131	celf2		cugbp, Elav-like family member 2 [Source:ZFIN;Acc:ZDB-GENE-030826-35]	protein_coding	5.77329	6.32216	5.93151	5.38229	5.41914	5.24506	41.8092	-0.706765	0.480923	-1.4696	0.14167	0.420243
ENSDARG00000002165	psme1		proteasome activator subunit 1 [Source:ZFIN;Acc:ZDB-GENE-991110-17]	protein_coding,retained_intron	6.44955	5.99071	4.79222	6.93109	5.95141	6.53711	61.0423	0.651861	0.637662	1.02227	0.306654	0.612181
ENSDARG00000002167	cacnb1		calcium channel, voltage-dependent, beta 1 subunit [Source:ZFIN;Acc:ZDB-GENE-040718-399]	protein_coding,retained_intron	1	2.61021	1.96506	2.23494	1.90136	1	1.44517	-0.383157	1.87326	-0.20454	0.837931
ENSDARG00000002168	tra2b		transformer 2 beta homolog [Source:ZFIN;Acc:ZDB-GENE-040426-1094]	processed_transcript,protein_coding,retained_intron	1.93244	3.02837	3.6408	3.05613	3.01343	3.23208	5.1587	0.0524194	0.972463	0.0539037	0.957012	0.984316
ENSDARG00000002172	aplnra		apelin receptor a [Source:ZFIN;Acc:ZDB-GENE-060929-512]	protein_coding	2.49416	2.61021	1	1	1.51996	1.61193	1.34409	-2.01274	2.07992	-0.967699	0.333195
ENSDARG00000002174	itfg2		integrin alpha FG-GAP repeat containing 2 [Source:ZFIN;Acc:ZDB-GENE-041008-161]	protein_coding	2.49416	2.61021	1.96506	1.53729	1.90136	2.86454	2.39502	-0.283984	1.35022	-0.210325	0.833414
ENSDARG00000002184	igbp1		immunoglobulin (CD79A) binding protein 1 [Source:ZFIN;Acc:ZDB-GENE-040426-2928]	protein_coding,retained_intron	4.04754	4.73528	3.1152	3.87133	3.82269	3.23208	10.7696	-0.484569	0.805103	-0.601872	0.547259	0.797333
ENSDARG00000002190	chmp2bb		charged multivesicular body protein 2Bb [Source:ZFIN;Acc:ZDB-GENE-040426-2539]	protein_coding	5.95329	4.73528	4.93377	5.71532	6.19303	6.05426	40.6139	0.712168	0.563094	1.26474	0.205964	0.506509
ENSDARG00000002192	aspn		asporin (LRR class 1) [Source:ZFIN;Acc:ZDB-GENE-041105-7]	protein_coding	1.93244	2.01898	1.96506	1.53729	5.16372	4.3192	7.74364	3.1605	1.32895	2.37819	0.0173978	0.133448
ENSDARG00000002193	rho		rhodopsin [Source:ZFIN;Acc:ZDB-GENE-990415-271]	protein_coding	1	1	1	1	1	1	0
ENSDARG00000002194	rhd		Rh blood group, D antigen [Source:ZFIN;Acc:ZDB-GENE-051213-1]	processed_transcript,protein_coding	2.49416	1	3.4018	1	1	2.04026	1.8815	-2.62193	2.06575	-1.26924	0.204355
ENSDARG00000002196	bach1b		BTB and CNC homology 1, basic leucine zipper transcription factor 1 b [Source:ZFIN;Acc:ZDB-GENE-050522-220]	protein_coding	4.19795	3.83974	4.10721	3.87133	3.41661	3.87571	10.608	-0.371159	0.692911	-0.535652	0.592199	0.81986
ENSDARG00000002197	pygl		phosphorylase, glycogen, liver [Source:ZFIN;Acc:ZDB-GENE-041205-1]	protein_coding	1	1	1.96506	1	1	1	0.243753	-2.14203	4.056	-0.528115	0.59742
ENSDARG00000002204	hspb11		heat shock protein, alpha-crystallin-related, b11 [Source:ZFIN;Acc:ZDB-GENE-030131-5148]	protein_coding	1	3.35218	4.4591	1	1	1.61193	3.87478	-4.80105	1.8936	-2.5354	0.0112318	0.102377
ENSDARG00000002210	stk25a		serine/threonine kinase 25a [Source:ZFIN;Acc:ZDB-GENE-041010-92]	processed_transcript,protein_coding,retained_intron	1	1	2.27989	2.23494	2.45189	2.6384	1.77151	1.59766	1.70605	0.936464	0.349034
ENSDARG00000002213	invs		inversin [Source:ZFIN;Acc:ZDB-GENE-020507-2]	protein_coding	3.47054	3.83974	2.27989	2.48798	2.8494	3.87571	6.27394	-0.166356	0.999901	-0.166373	0.867864	0.948335
ENSDARG00000002215	rtca		RNA 3'-terminal phosphate cyclase [Source:ZFIN;Acc:ZDB-GENE-030131-9687]	processed_transcript,protein_coding	3.68953	4.03305	3.52624	6.44018	4.97757	4.77392	24.1625	2.04771	0.762598	2.68518	0.00724902	0.077682
ENSDARG00000002216	tbx3a		T-box 3a [Source:ZFIN;Acc:ZDB-GENE-070209-80]	protein_coding	1.93244	1	1.96506	1	1.90136	2.6384	1.2865	0.579258	1.97824	0.292815	0.769664
ENSDARG00000002217	scocb		short coiled-coil protein b [Source:ZFIN;Acc:ZDB-GENE-041010-41]	protein_coding	4.95755	4.61957	4.25841	5.06982	3.73138	3.38582	16.5647	-0.391159	0.765351	-0.511085	0.609291	0.830076
ENSDARG00000002219	si:dkey-103j14.5		si:dkey-103j14.5 [Source:ZFIN;Acc:ZDB-GENE-090313-170]	protein_coding	1	1	1	1	1	1	0
ENSDARG00000002220	zgc:103692		zgc:103692 [Source:ZFIN;Acc:ZDB-GENE-041010-15]	protein_coding	2.89744	2.61021	3.2656	3.68142	3.90857	4.59626	8.53138	1.37324	0.825543	1.66344	0.0962249	0.347852
ENSDARG00000002230	sypb		synaptophysin b [Source:ZFIN;Acc:ZDB-GENE-040718-205]	protein_coding	1.93244	1	1	1.92788	1	1	0.50936	0.101339	3.47344	0.0291755	0.976725
ENSDARG00000002231	plpp2a		phospholipid phosphatase 2a [Source:ZFIN;Acc:ZDB-GENE-140703-2]	protein_coding	1	1	3.1152	1	1.90136	2.6384	1.64472	-0.253869	2.12711	-0.11935	0.904998
ENSDARG00000002235	mmp14a		matrix metallopeptidase 14a (membrane-inserted) [Source:ZFIN;Acc:ZDB-GENE-030901-1]	protein_coding	2.89744	3.35218	4.63525	2.23494	6.42928	6.4351	27.5414	2.18596	1.06518	2.05221	0.0401496	0.212803
ENSDARG00000002240	psmb6		proteasome subunit beta 6 [Source:ZFIN;Acc:ZDB-GENE-990415-216]	protein_coding	4.45858	3.35218	4.39525	6.95228	5.09211	4.39361	30.5431	1.90814	0.854344	2.23345	0.0255192	0.166051
ENSDARG00000002241	kcna2a		potassium voltage-gated channel, shaker-related subfamily, member 2a [Source:ZFIN;Acc:ZDB-GENE-131113-1]	protein_coding	1	1	1	1	1	1	0
ENSDARG00000002249	tbxas1		thromboxane A synthase 1 (platelet) [Source:ZFIN;Acc:ZDB-GENE-030131-8805]	protein_coding	2.89744	3.35218	3.4018	2.23494	2.8494	3.38582	5.22208	-0.473605	0.94143	-0.50307	0.614915	0.832545
ENSDARG00000002255	epb41l3a		erythrocyte membrane protein band 4.1-like 3a [Source:ZFIN;Acc:ZDB-GENE-040822-8]	protein_coding	1	1	1	1.53729	1.51996	2.04026	0.52489	2.18681	2.81069	0.778032	0.43655
ENSDARG00000002259	ca15c		carbonic anhydrase XV c [Source:ZFIN;Acc:ZDB-GENE-061013-737]	protein_coding	1.93244	2.01898	1.56176	1	1	1	0.666597	-3.20906	2.67346	-1.20034	0.230007
ENSDARG00000002264	mrpl41		mitochondrial ribosomal protein L41 [Source:ZFIN;Acc:ZDB-GENE-050522-200]	protein_coding	3.21226	2.61021	1.56176	3.46268	3.01343	2.37011	4.22258	0.651326	1.15553	0.563658	0.572987	0.811149
ENSDARG00000002267	dcaf13		ddb1 and cul4 associated factor 13 [Source:ZFIN;Acc:ZDB-GENE-040426-703]	protein_coding,retained_intron	3.21226	2.61021	2.27989	3.46268	3.41661	3.05998	5.23028	0.806181	0.958643	0.84096	0.40037	0.692868
ENSDARG00000002271	zfand5b		zinc finger, AN1-type domain 5b [Source:ZFIN;Acc:ZDB-GENE-040426-875]	processed_transcript,protein_coding	5.45257	5.12298	5.35888	5.55839	5.26487	4.7171	29.939	-0.0944828	0.542674	-0.174106	0.861782	0.946932
ENSDARG00000002285	mcoln1a		mucolipin 1a [Source:ZFIN;Acc:ZDB-GENE-040426-2704]	protein_coding	5.77329	6.65166	5.78972	4.38902	4.85314	4.59626	37.3933	-1.60132	0.555835	-2.88093	0.00396502	0.0539253
ENSDARG00000002293	si:ch211-197g15.6		si:ch211-197g15.6 [Source:ZFIN;Acc:ZDB-GENE-050208-457]	protein_coding	1.93244	1	1	1.53729	1	2.04026	0.66255	0.774638	2.73997	0.282718	0.777393
ENSDARG00000002295	si:dkey-21p1.3		si:dkey-21p1.3 [Source:ZFIN;Acc:ZDB-GENE-081105-162]	protein_coding	1	2.01898	2.27989	1	1	1.61193	0.800332	-2.30672	2.56142	-0.900563	0.367821
ENSDARG00000002298	ankrd22		ankyrin repeat domain 22 [Source:ZFIN;Acc:ZDB-GENE-040426-1120]	protein_coding	3.87961	1	1.96506	1	5.16372	5.24506	11.2274	2.22375	1.52178	1.46128	0.143939	0.423634
ENSDARG00000002299	arsh		arylsulfatase H [Source:ZFIN;Acc:ZDB-GENE-081104-120]	protein_coding	1.93244	3.35218	1	1.53729	1.51996	1.61193	1.80914	-1.79307	1.80689	-0.992354	0.321025
ENSDARG00000002300	p2rx2		purinergic receptor P2X, ligand-gated ion channel, 2 [Source:ZFIN;Acc:ZDB-GENE-030319-2]	protein_coding	1.93244	1	1	1	1	1.61193	0.392307	-0.815532	3.75449	-0.217215	0.828041
ENSDARG00000002304	gins2		GINS complex subunit 2 [Source:ZFIN;Acc:ZDB-GENE-050419-19]	protein_coding	1	3.02837	1.56176	3.05613	2.8494	2.04026	2.86955	1.0447	1.43337	0.728838	0.466101
ENSDARG00000002305	me3		malic enzyme 3, NADP(+)-dependent, mitochondrial [Source:ZFIN;Acc:ZDB-GENE-041111-294]	protein_coding	5.03954	4.03305	4.32845	5.38229	4.61845	4.39361	19.8123	0.378992	0.665512	0.569475	0.569034	0.809258
ENSDARG00000002311	fabp11b		fatty acid binding protein 11b [Source:ZFIN;Acc:ZDB-GENE-050522-391]	protein_coding	1	1	1	1	1	1	0
ENSDARG00000002330	lhx8a		LIM homeobox 8a [Source:ZFIN;Acc:ZDB-GENE-031008-2]	protein_coding,retained_intron	2.89744	2.01898	1.96506	1	1.51996	1.61193	1.54545	-2.31383	1.78211	-1.29837	0.19416
ENSDARG00000002332	frmd6		FERM domain containing 6 [Source:ZFIN;Acc:ZDB-GENE-050522-354]	protein_coding	1.93244	2.01898	2.75717	3.05613	3.73138	4.24075	5.79164	1.89445	1.02638	1.84575	0.064928	0.281042
ENSDARG00000002333	fam102bb		family with sequence similarity 102, member B, b [Source:ZFIN;Acc:ZDB-GENE-041014-330]	protein_coding	1.93244	1	4.10721	1.53729	2.20273	1.61193	2.81194	-1.92981	1.57326	-1.22663	0.21996
ENSDARG00000002336	dlc		deltaC [Source:ZFIN;Acc:ZDB-GENE-000125-4]	protein_coding,retained_intron	1.93244	1	1.56176	1.92788	2.20273	2.04026	1.25403	1.18568	1.78315	0.664937	0.506091
ENSDARG00000002339	sgf29		SAGA complex associated factor 29 [Source:ZFIN;Acc:ZDB-GENE-041010-62]	protein_coding	1	2.01898	2.27989	1.53729	2.8494	3.05998	2.31617	1.24126	1.51409	0.81981	0.412324
ENSDARG00000002344	tubb4b		tubulin, beta 4B class IVb [Source:ZFIN;Acc:ZDB-GENE-030131-8625]	protein_coding	8.14789	8.0261	7.97964	9.18784	8.59414	8.53021	290.512	0.759062	0.429827	1.76597	0.0774007	0.309633
ENSDARG00000002347	cyp11a1		cytochrome P450, family 11, subfamily A, polypeptide 1 [Source:ZFIN;Acc:ZDB-GENE-010306-1]	protein_coding	1	1	2.27989	1	1	1	0.365629	-2.50891	4.04443	-0.620337	0.535036
ENSDARG00000002353	tagapa		T cell activation RhoGTPase activating protein a [Source:ZFIN;Acc:ZDB-GENE-040426-1877]	protein_coding	3.87961	2.01898	2.53818	2.23494	2.20273	1.61193	3.40815	-1.51521	1.23962	-1.22232	0.221588
ENSDARG00000002355	shpk		sedoheptulokinase [Source:ZFIN;Acc:ZDB-GENE-060526-357]	protein_coding	3.21226	5.28368	3.84577	1	1	1	7.8731	-6.786	1.57596	-4.30594	1.66274e-05	0.000761833
ENSDARG00000002362	ubald1a		UBA-like domain containing 1a [Source:ZFIN;Acc:ZDB-GENE-040718-191]	protein_coding	4.04754	4.20349	3.2656	3.68142	4.45682	4.53182	12.3154	0.440617	0.724814	0.607904	0.543251	0.796443
ENSDARG00000002365	cers5		ceramide synthase 5 [Source:ZFIN;Acc:ZDB-GENE-030131-1740]	protein_coding	2.49416	4.03305	3.6408	3.20474	3.41661	3.38582	7.19485	-0.229963	0.847847	-0.271232	0.786213	0.914518
ENSDARG00000002369	UBB	UBB	si:ch211-202a12.4 [Source:ZFIN;Acc:ZDB-GENE-030131-8486]	protein_coding	5.62182	4.03305	5.02097	5.61262	5.41914	5.98375	32.7193	0.690308	0.600662	1.14925	0.250455	0.558117
ENSDARG00000002377	mief2		mitochondrial elongation factor 2 [Source:ZFIN;Acc:ZDB-GENE-060929-864]	protein_coding	2.89744	4.03305	3.1152	1.92788	2.20273	1	4.26024	-2.54046	1.22998	-2.06545	0.0388809	0.209416
ENSDARG00000002385	atm		ATM serine/threonine kinase [Source:ZFIN;Acc:ZDB-GENE-040809-1]	protein_coding	3.21226	3.61646	4.39525	2.89043	3.29433	3.05998	7.55295	-0.932977	0.819487	-1.13849	0.254916	0.562366
ENSDARG00000002391	tlcd1		TLC domain containing 1 [Source:ZFIN;Acc:ZDB-GENE-041010-173]	protein_coding	1	2.01898	1	1.53729	3.01343	3.87571	2.91091	3.50279	1.78984	1.95704	0.0503423
ENSDARG00000002394	ugt5d1		UDP glucuronosyltransferase 5 family, polypeptide D1 [Source:ZFIN;Acc:ZDB-GENE-091118-36]	protein_coding	1	1	1	1	1	1	0
ENSDARG00000002396	cry-dash		cryptochrome DASH [Source:ZFIN;Acc:ZDB-GENE-040617-2]	protein_coding	1.93244	2.01898	2.75717	3.46268	2.8494	2.86454	3.83183	1.11463	1.11103	1.00324	0.315744	0.619176
ENSDARG00000002401	gale		UDP-galactose-4-epimerase [Source:ZFIN;Acc:ZDB-GENE-060421-6479]	protein_coding	1.93244	2.61021	2.75717	2.48798	3.90857	4.98116	7.61865	2.05744	1.07607	1.91199	0.0558772	0.257505
ENSDARG00000002402	ercc3		excision repair cross-complementation group 3 [Source:ZFIN;Acc:ZDB-GENE-030131-3043]	protein_coding	2.89744	2.01898	3.52624	3.5762	3.63389	4.24075	7.30624	1.05281	0.883707	1.19135	0.233515	0.538787
ENSDARG00000002403	nusap1		nucleolar and spindle associated protein 1 [Source:ZFIN;Acc:ZDB-GENE-030827-5]	protein_coding	1	1	3.2656	5.61262	2.8494	1	8.36915	2.77242	1.81349	1.52878	0.126319	0.396778
ENSDARG00000002405	si:ch211-225b11.1		si:ch211-225b11.1 [Source:ZFIN;Acc:ZDB-GENE-060531-39]	protein_coding	1	1	2.27989	1.53729	3.01343	3.38582	2.4184	2.15159	1.72093	1.25025	0.211209
ENSDARG00000002406	zmynd10		zinc finger, MYND-type containing 10 [Source:ZFIN;Acc:ZDB-GENE-040426-1218]	protein_coding	1	1	1	1	1.90136	1	0.227005	1.00767	4.05161	0.248709	0.803586
ENSDARG00000002411	pde4cb		phosphodiesterase 4C, cAMP-specific b [Source:ZFIN;Acc:ZDB-GENE-030131-4075]	protein_coding	2.89744	4.35591	3.52624	1	3.01343	3.87571	7.10253	-0.880493	1.18086	-0.745637	0.455887	0.735483
ENSDARG00000002445	prdm1a		PR domain containing 1a, with ZNF domain [Source:ZFIN;Acc:ZDB-GENE-030131-2193]	protein_coding	2.49416	1	2.53818	1.53729	2.66429	1.61193	1.82759	-0.292937	1.58238	-0.185124	0.853132
ENSDARG00000002463	arhgef37		Rho guanine nucleotide exchange factor (GEF) 37 [Source:ZFIN;Acc:ZDB-GENE-100514-3]	protein_coding	1	1	2.75717	1	1	2.04026	0.891671	-1.25191	2.93677	-0.426287	0.669899
ENSDARG00000002467	rdh14b		retinol dehydrogenase 14b [Source:ZFIN;Acc:ZDB-GENE-030131-6605]	protein_coding	2.49416	1	2.53818	3.7795	2.45189	1.61193	3.26327	1.11901	1.42421	0.785705	0.43204
ENSDARG00000002479	ercc6l		excision repair cross-complementation group 6-like [Source:ZFIN;Acc:ZDB-GENE-060531-56]	protein_coding	1.93244	2.61021	3.6408	3.95766	2.45189	2.37011	4.99284	0.291453	1.13808	0.256092	0.79788	0.918728
ENSDARG00000002483	wnt7ab		wingless-type MMTV integration site family, member 7Ab [Source:ZFIN;Acc:ZDB-GENE-100922-44]	protein_coding	2.89744	1	1	1	1.51996	2.37011	1.29042	-0.454738	2.35611	-0.193004	0.846956
ENSDARG00000002487	noc3l		NOC3-like DNA replication regulator [Source:ZFIN;Acc:ZDB-GENE-030131-9878]	nonsense_mediated_decay,protein_coding,retained_intron	4.04754	4.49375	3.52624	4.03911	3.41661	3.76794	10.9168	-0.334399	0.737915	-0.453167	0.650429	0.851463
ENSDARG00000002494	itgb6		integrin, beta 6 [Source:ZFIN;Acc:ZDB-GENE-100812-2]	protein_coding	1	2.61021	1.56176	1.53729	3.1607	3.87571	3.43985	2.07615	1.51655	1.369	0.171
ENSDARG00000002506	zgc:92818		zgc:92818 [Source:ZFIN;Acc:ZDB-GENE-040718-217]	protein_coding,retained_intron	4.95755	4.20349	3.2656	5.03053	4.76379	5.32329	20.1042	0.83921	0.702535	1.19455	0.232264	0.537886
ENSDARG00000002507	itga10		integrin, alpha 10 [Source:ZFIN;Acc:ZDB-GENE-100922-54]	protein_coding	1.93244	2.01898	2.27989	1	3.29433	4.46437	4.61362	1.99353	1.4684	1.35762	0.174586	0.469188
ENSDARG00000002508	ankrd33ab		ankyrin repeat domain 33Ab [Source:ZFIN;Acc:ZDB-GENE-100729-1]	protein_coding	3.87961	4.20349	1.56176	1	1	1.61193	4.36963	-4.90782	1.75722	-2.79294	0.00522311	0.0644079
ENSDARG00000002509	zgc:153911		zgc:153911 [Source:ZFIN;Acc:ZDB-GENE-061013-174]	protein_coding	5.39143	4.03305	3.1152	1	3.01343	2.86454	9.93386	-2.46931	1.12669	-2.19164	0.0284056	0.176619
ENSDARG00000002510	dmbx1b		diencephalon/mesencephalon homeobox 1b [Source:ZFIN;Acc:ZDB-GENE-050417-97]	protein_coding	3.21226	3.35218	1	1.53729	2.20273	2.04026	2.93078	-1.45418	1.49765	-0.970974	0.331561
ENSDARG00000002523	hsdl2		hydroxysteroid dehydrogenase like 2 [Source:ZFIN;Acc:ZDB-GENE-030131-1066]	protein_coding	1.93244	3.35218	3.2656	4.50824	3.73138	3.52475	8.11551	1.23823	0.89855	1.37803	0.168193	0.460409
ENSDARG00000002533	adora2b		adenosine A2b receptor [Source:ZFIN;Acc:ZDB-GENE-060511-1]	protein_coding	1	1	1	1	1	1	0
ENSDARG00000002536	tm9sf4		transmembrane 9 superfamily protein member 4 [Source:ZFIN;Acc:ZDB-GENE-040426-1575]	protein_coding	4.45858	4.61957	4.84096	4.61836	4.56656	4.59626	18.4335	-0.0664258	0.564714	-0.117627	0.906363	0.962787
ENSDARG00000002538	smu1a		SMU1, DNA replication regulator and spliceosomal factor a [Source:ZFIN;Acc:ZDB-GENE-040426-916]	protein_coding,retained_intron	1.93244	2.61021	3.4018	2.89043	2.66429	3.05998	4.12414	0.0904583	1.04897	0.0862355	0.931279	0.973921
ENSDARG00000002546	rundc3ab		RUN domain containing 3Ab [Source:ZFIN;Acc:ZDB-GENE-040426-842]	protein_coding	1	1	1	1	1	1	0
ENSDARG00000002549	eif3eb		eukaryotic translation initiation factor 3, subunit E, b [Source:ZFIN;Acc:ZDB-GENE-050208-283]	nonsense_mediated_decay,protein_coding	4.04754	1	2.53818	5.03053	3.73138	4.15778	10.4789	1.69015	1.03604	1.63136	0.102814	0.358507
ENSDARG00000002552	mapkapk2a		mitogen-activated protein kinase-activated protein kinase 2a [Source:ZFIN;Acc:ZDB-GENE-030131-5532]	protein_coding	5.32758	5.55965	4.74177	5.28547	6.06797	6.5206	40.7045	0.81411	0.584274	1.39337	0.163508	0.452633
ENSDARG00000002564	syngr1a		synaptogyrin 1a [Source:ZFIN;Acc:ZDB-GENE-041010-169]	protein_coding	4.95755	5.03538	5.95384	5.03053	4.61845	3.65146	24.8521	-0.894468	0.660031	-1.35519	0.175357	0.470158
ENSDARG00000002571	tmod2		tropomodulin 2 [Source:ZFIN;Acc:ZDB-GENE-040912-185]	protein_coding	5.32758	5.28368	4.4591	4.3255	5.01677	5.0746	23.9068	-0.254956	0.602417	-0.423222	0.672133	0.860099
ENSDARG00000002576	cabp5a		calcium binding protein 5a [Source:ZFIN;Acc:ZDB-GENE-040426-1655]	protein_coding	1	1	1	1	1	1	0
ENSDARG00000002582	tbx15		T-box 15 [Source:ZFIN;Acc:ZDB-GENE-020529-1]	protein_coding,retained_intron	1	2.61021	1.96506	1	1.90136	2.6384	1.62245	-0.0426039	1.84889	-0.0230429	0.981616
ENSDARG00000002587	dpysl3		dihydropyrimidinase-like 3 [Source:ZFIN;Acc:ZDB-GENE-050720-2]	protein_coding	5.11712	6.16593	4.68949	4.1894	5.41914	5.83146	32.5467	-0.206586	0.706148	-0.292553	0.769864	0.907933
ENSDARG00000002589	mylpfb		myosin light chain, phosphorylatable, fast skeletal muscle b [Source:ZFIN;Acc:ZDB-GENE-040912-115]	protein_coding	1	1	1	1	1	1	0
ENSDARG00000002591	ruvbl1		RuvB-like AAA ATPase 1 [Source:ZFIN;Acc:ZDB-GENE-030109-2]	protein_coding,retained_intron	1.93244	2.01898	3.4018	5.21711	4.06636	4.06974	10.582	2.29347	0.951263	2.41098	0.0159098	0.126652
ENSDARG00000002593	slc45a2		solute carrier family 45, member 2 [Source:ZFIN;Acc:ZDB-GENE-050208-97]	protein_coding	5.82044	5.84374	4.97803	5.76405	5.32857	4.88126	35.3907	-0.23179	0.586103	-0.395476	0.692491	0.867742
ENSDARG00000002597	pabpc1l		poly(A) binding protein, cytoplasmic 1-like [Source:ZFIN;Acc:ZDB-GENE-030131-5836]	protein_coding	1	1	1	1	1	1	0
ENSDARG00000002600	pcsk1		proprotein convertase subtilisin/kexin type 1 [Source:ZFIN;Acc:ZDB-GENE-071009-1]	protein_coding	3.68953	2.01898	1	1	1	1	1.80053	-4.65307	2.48529	-1.87225	0.0611726
ENSDARG00000002601	irx7		iroquois homeobox 7 [Source:ZFIN;Acc:ZDB-GENE-020103-1]	protein_coding	1	1	1	1	1	1	0
ENSDARG00000002607	unm_sa1614		un-named sa1614 [Source:ZFIN;Acc:ZDB-GENE-120411-1]	protein_coding	2.49416	3.35218	2.75717	2.70319	1.51996	3.05998	3.8918	-0.496416	1.1445	-0.433741	0.664476	0.858084
ENSDARG00000002609	rnf145a		ring finger protein 145a [Source:ZFIN;Acc:ZDB-GENE-111012-3]	protein_coding	8.68238	7.28515	7.14939	3.05613	5.80234	5.66117	110.878	-2.73814	0.797576	-3.43307	0.000596784	0.0141966
ENSDARG00000002613	rpa3		replication protein A3 [Source:ZFIN;Acc:ZDB-GENE-040426-977]	protein_coding	1.93244	1	3.4018	4.38902	3.41661	2.37011	5.61758	1.4982	1.25237	1.1963	0.231581	0.53709
ENSDARG00000002632	anxa11b		annexin A11b [Source:ZFIN;Acc:ZDB-GENE-030707-5]	processed_transcript,protein_coding,retained_intron	8.9228	8.75178	7.01777	5.9857	6.32382	6.26714	173.51	-2.31238	0.613012	-3.77217	0.000161833	0.00521356
ENSDARG00000002634	b4galt1		UDP-Gal:betaGlcNAc beta 1,4- galactosyltransferase, polypeptide 1 [Source:ZFIN;Acc:ZDB-GENE-050417-236]	protein_coding	1	1	1	1	1	1.61193	0.141145	0.255337	4.08047	0.0625753	0.950105
ENSDARG00000002635	zgc:85722		zgc:85722 [Source:ZFIN;Acc:ZDB-GENE-040516-7]	protein_coding	2.49416	2.01898	2.27989	1	1.51996	1	1.27502	-3.0851	2.00881	-1.53579	0.12459
ENSDARG00000002642	sh3gl1b		SH3-domain GRB2-like 1b [Source:ZFIN;Acc:ZDB-GENE-031001-6]	protein_coding	3.21226	3.83974	3.93828	3.33947	4.13922	4.15778	9.79438	0.240715	0.743331	0.323833	0.746064	0.89519
ENSDARG00000002644	rgs5a		regulator of G protein signaling 5a [Source:ZFIN;Acc:ZDB-GENE-030131-7570]	protein_coding	4.45858	5.49545	3.52624	2.89043	5.4765	6.26714	26.5038	0.713444	0.94949	0.751397	0.452414	0.732402
ENSDARG00000002656	stxbp5a		syntaxin binding protein 5a (tomosyn) [Source:ZFIN;Acc:ZDB-GENE-041001-161]	protein_coding	3.47054	1	1.96506	1.53729	3.01343	1.61193	2.56433	-0.454908	1.56201	-0.291232	0.770874
ENSDARG00000002659	mapre1b		microtubule-associated protein, RP/EB family, member 1b [Source:ZFIN;Acc:ZDB-GENE-040426-2256]	protein_coding,retained_intron	6.07494	6.65166	5.78972	5.55839	5.44811	5.2043	46.5186	-0.839589	0.519883	-1.61496	0.10632	0.364325
ENSDARG00000002663	optn		optineurin [Source:ZFIN;Acc:ZDB-GENE-030131-8103]	protein_coding	5.72454	5.94336	5.14261	5.31847	5.41914	5.39749	35.9317	-0.275324	0.520262	-0.529203	0.596665	0.822016
ENSDARG00000002666	kcnj1b		potassium inwardly-rectifying channel, subfamily J, member 1b [Source:ZFIN;Acc:ZDB-GENE-070620-9]	protein_coding	1	1	1	1	1	1	0
ENSDARG00000002670	ATG14	ATG14	zgc:113944 [Source:ZFIN;Acc:ZDB-GENE-050913-155]	protein_coding	3.47054	2.61021	3.84577	2.89043	3.01343	3.05998	5.8433	-0.55573	0.883538	-0.628983	0.52936	0.786747
ENSDARG00000002682	tbcela		tubulin folding cofactor E-like a [Source:ZFIN;Acc:ZDB-GENE-040426-1719]	processed_transcript,protein_coding,retained_intron	2.89744	3.02837	3.2656	3.05613	3.63389	2.6384	5.43948	0.114121	0.915154	0.124702	0.90076	0.960978
ENSDARG00000002685	fam113		family with sequence similarity 113 [Source:ZFIN;Acc:ZDB-GENE-041212-23]	protein_coding	1	1	1	1	1	1	0
ENSDARG00000002690	rabif		RAB interacting factor [Source:ZFIN;Acc:ZDB-GENE-040718-216]	protein_coding	2.49416	1	2.53818	3.5762	3.1607	2.37011	3.74137	1.37552	1.22326	1.12447	0.260815	0.568641
ENSDARG00000002696	gnb3b		guanine nucleotide binding protein (G protein), beta polypeptide 3b [Source:ZFIN;Acc:ZDB-GENE-040426-2280]	protein_coding,retained_intron	1	1	1	1	1	1	0
ENSDARG00000002701	rasl12		RAS-like, family 12 [Source:ZFIN;Acc:ZDB-GENE-040426-1201]	protein_coding	1	1	2.53818	1.92788	1.90136	1	0.972708	-0.175487	2.37438	-0.0739088	0.941083
ENSDARG00000002707	her11		hairy-related 11 [Source:ZFIN;Acc:ZDB-GENE-040824-4]	protein_coding	2.49416	1	1	1.53729	1	1	0.631424	-1.83566	3.28022	-0.559614	0.575742
ENSDARG00000002710	ncl		nucleolin [Source:ZFIN;Acc:ZDB-GENE-030131-6986]	nonsense_mediated_decay,processed_transcript,protein_coding,retained_intron	6.92982	7.24666	7.5666	8.18832	8.01613	8.10675	173.61	0.843505	0.400295	2.10721	0.0350994	0.197835
ENSDARG00000002720	utp15		utp15, U3 small nucleolar ribonucleoprotein, homolog [Source:ZFIN;Acc:ZDB-GENE-030131-3831]	protein_coding	3.47054	3.02837	2.27989	3.05613	3.73138	3.23208	5.86935	0.506448	0.933742	0.542386	0.587553	0.817751
ENSDARG00000002722	ankrd2		ankyrin repeat domain 2 (stretch responsive muscle) [Source:ZFIN;Acc:ZDB-GENE-090313-383]	protein_coding	1	1	1	1.53729	1	1	0.129099	0.255337	4.08047	0.0625753	0.950105
ENSDARG00000002728	kiss1ra		KISS1 receptor a [Source:ZFIN;Acc:ZDB-GENE-070912-521]	protein_coding	1	1	1	1	1	1	0
ENSDARG00000002731	sdc2		syndecan 2 [Source:ZFIN;Acc:ZDB-GENE-021206-3]	protein_coding	5.45257	5.28368	6.54543	5.58576	6.01087	6.2868	47.6796	0.106691	0.552959	0.192945	0.847002	0.939696
ENSDARG00000002732	spon2b		spondin 2b, extracellular matrix protein [Source:ZFIN;Acc:ZDB-GENE-990415-161]	protein_coding	1	1	1.56176	1	4.27476	5.11914	6.76741	4.9301	1.85556	2.65694	0.0078854	0.081372
ENSDARG00000002745	tdh		L-threonine dehydrogenase [Source:ZFIN;Acc:ZDB-GENE-040426-2379]	nonsense_mediated_decay,protein_coding	2.89744	3.35218	4.74177	5.83419	5.9715	6.48701	32.6317	2.34509	0.68805	3.40832	0.000653643	0.0151766
ENSDARG00000002748	sema6d		sema domain, transmembrane domain (TM), and cytoplasmic domain, (semaphorin) 6D [Source:ZFIN;Acc:ZDB-GENE-040426-1933]	protein_coding	1.93244	2.01898	3.2656	3.68142	2.20273	2.04026	3.69171	0.413986	1.25584	0.32965	0.741665	0.893047
ENSDARG00000002750	phf20a		PHD finger protein 20, a [Source:ZFIN;Acc:ZDB-GENE-070912-270]	protein_coding	1	1	2.75717	3.87133	3.1607	3.76794	4.87737	2.45657	1.28606	1.91015	0.0561136	0.257979
ENSDARG00000002754	pdcd2l		programmed cell death 2-like [Source:ZFIN;Acc:ZDB-GENE-040426-967]	protein_coding	1.93244	1	2.27989	1.92788	3.29433	2.37011	2.31995	1.32268	1.47383	0.897449	0.369479
ENSDARG00000002758	dedd1		death effector domain-containing 1 [Source:ZFIN;Acc:ZDB-GENE-000616-2]	nonsense_mediated_decay,processed_transcript,protein_coding,retained_intron	5.51122	5.20557	5.29033	4.25906	5.09211	5.53535	28.3521	-0.324374	0.575952	-0.563197	0.573301	0.811149
ENSDARG00000002760	gdf5		growth differentiation factor 5 [Source:ZFIN;Acc:ZDB-GENE-990415-39]	protein_coding	1	1	1	1	1	1	0
ENSDARG00000002764	miox		myo-inositol oxygenase [Source:ZFIN;Acc:ZDB-GENE-050913-113]	protein_coding	1	1	1	1	1	1	0
ENSDARG00000002768	pvalb2		parvalbumin 2 [Source:ZFIN;Acc:ZDB-GENE-000322-4]	protein_coding	1.93244	1	5.18098	1	2.66429	2.6384	5.77081	-2.0798	1.62999	-1.27596	0.20197	0.501605
ENSDARG00000002771	si:ch211-48m9.1		si:ch211-48m9.1 [Source:ZFIN;Acc:ZDB-GENE-060531-64]	protein_coding	1.93244	2.01898	1	1	1	1.61193	0.685866	-1.90057	2.77166	-0.685716	0.492892
ENSDARG00000002779	pdx1		pancreatic and duodenal homeobox 1 [Source:ZFIN;Acc:ZDB-GENE-990415-122]	protein_coding	1	1	1	1.53729	1	1	0.129099	0.255337	4.08047	0.0625753	0.950105
ENSDARG00000002787	tle3a		transducin-like enhancer of split 3a [Source:ZFIN;Acc:ZDB-GENE-990415-86]	protein_coding	2.89744	2.61021	2.94726	2.70319	2.8494	3.97598	5.23325	0.586683	0.981358	0.597828	0.549955	0.798294
ENSDARG00000002790	ap2m1a		adaptor related protein complex 2 subunit mu 1a [Source:ZFIN;Acc:ZDB-GENE-030131-9784]	protein_coding,retained_intron	6.56479	6.70941	6.21651	8.41504	6.50015	5.88403	104.49	0.886153	0.749171	1.18284	0.236871	0.541857
ENSDARG00000002791	atp1a1a.1		ATPase Na+/K+ transporting subunit alpha 1a, tandem duplicate 1 [Source:ZFIN;Acc:ZDB-GENE-001212-1]	processed_transcript,protein_coding,retained_intron	6.61914	7.0144	7.26106	7.28005	7.39022	7.29757	115.265	0.335478	0.406145	0.826005	0.408801	0.699201
ENSDARG00000002792	arcn1a		archain 1a [Source:ZFIN;Acc:ZDB-GENE-021031-2]	protein_coding	4.95755	4.03305	4.57889	4.11621	4.39865	4.88126	17.2382	-0.0919697	0.626764	-0.146737	0.883339	0.955071
ENSDARG00000002795	meis3		myeloid ecotropic viral integration site 3 [Source:ZFIN;Acc:ZDB-GENE-010406-2]	protein_coding	1	1	1.56176	1.53729	1	1	0.250975	-0.649371	4.07189	-0.159477	0.873293
ENSDARG00000002797	BX908804.1			protein_coding	2.49416	2.61021	1	1	1	1.61193	1.23059	-2.92391	2.36836	-1.23457	0.216991
ENSDARG00000002798	cog8		component of oligomeric golgi complex 8 [Source:ZFIN;Acc:ZDB-GENE-050320-74]	protein_coding	2.49416	2.61021	2.94726	2.89043	2.20273	2.37011	3.35923	-0.272581	1.09833	-0.248179	0.803996
ENSDARG00000002816	rasgrf2b		Ras protein-specific guanine nucleotide-releasing factor 2b [Source:ZFIN;Acc:ZDB-GENE-060504-1]	protein_coding	3.21226	1	1	1	1.90136	2.6384	1.79623	-0.31011	2.16747	-0.143075	0.886231
ENSDARG00000002826	cep57l1		centrosomal protein 57, like 1 [Source:ZFIN;Acc:ZDB-GENE-040808-27]	protein_coding	1	1	2.27989	3.20474	2.20273	1.61193	1.88007	1.73829	1.82256	0.953767	0.340201
ENSDARG00000002830	trmt2a		tRNA methyltransferase 2 homolog A [Source:ZFIN;Acc:ZDB-GENE-030131-6876]	processed_transcript,protein_coding	1.93244	2.61021	2.53818	2.89043	3.01343	3.23208	3.88291	0.939941	1.0597	0.886988	0.375085	0.674003
ENSDARG00000002831	col4a4		collagen, type IV, alpha 4 [Source:ZFIN;Acc:ZDB-GENE-101001-1]	protein_coding	1.93244	1	1.56176	1.53729	1	1	0.502137	-1.50561	2.9596	-0.508722	0.610947
ENSDARG00000002840	si:dkey-28b4.8		si:dkey-28b4.8 [Source:ZFIN;Acc:ZDB-GENE-090501-2]	protein_coding	3.87961	3.61646	3.52624	3.33947	3.82269	2.6384	7.7602	-0.394762	0.817925	-0.482639	0.629352	0.841315
ENSDARG00000002847	fndc1		fibronectin type III domain containing 1 [Source:ZFIN;Acc:ZDB-GENE-041210-332]	protein_coding	1	1	1.96506	1.53729	4.71695	4.3192	5.95039	4.07049	1.6426	2.47809	0.0132089	0.114012
ENSDARG00000002872	zgc:113210		zgc:113210 [Source:ZFIN;Acc:ZDB-GENE-050320-83]	protein_coding	1.93244	1	2.94726	2.23494	2.20273	1.61193	1.85137	-0.315357	1.55091	-0.203337	0.838872
ENSDARG00000002877	reps1		RALBP1 associated Eps domain containing 1 [Source:ZFIN;Acc:ZDB-GENE-030131-9536]	protein_coding	4.77811	5.73672	6.60309	5.35073	4.13922	3.65146	32.0486	-1.36709	0.754385	-1.81219	0.0699564	0.291269
ENSDARG00000002880	vps50		VPS50 EARP/GARPII complex subunit [Source:ZFIN;Acc:ZDB-GENE-060503-325]	protein_coding	1.93244	3.35218	3.4018	2.70319	1.90136	2.37011	3.81822	-0.98748	1.12559	-0.877299	0.380324	0.677898
ENSDARG00000002894	aven		apoptosis, caspase activation inhibitor [Source:ZFIN;Acc:ZDB-GENE-041001-171]	protein_coding,retained_intron	3.68953	3.61646	3.6408	3.20474	3.73138	3.97598	8.65861	0.0148395	0.748824	0.0198171	0.984189	0.995001
ENSDARG00000002897	si:ch211-160o17.2		si:ch211-160o17.2 [Source:ZFIN;Acc:ZDB-GENE-141219-3]	protein_coding,retained_intron	5.19074	4.73528	4.02521	2.70319	3.63389	3.65146	13.5419	-1.54051	0.742098	-2.07588	0.0379052	0.206874
ENSDARG00000002909	tjp3		tight junction protein 3 [Source:ZFIN;Acc:ZDB-GENE-030828-10]	protein_coding	2.89744	2.61021	2.94726	2.23494	4.56656	4.77392	8.6842	1.66255	1.00815	1.64911	0.0991253	0.353212
ENSDARG00000002912	adipor1a		adiponectin receptor 1a [Source:ZFIN;Acc:ZDB-GENE-040718-169]	protein_coding	3.68953	2.01898	4.02521	3.7795	3.1607	4.15778	8.33215	0.30656	0.883462	0.346999	0.728592	0.88609
ENSDARG00000002916	sec31b		SEC31 homolog B, COPII coat complex component [Source:ZFIN;Acc:ZDB-GENE-060418-2]	processed_transcript,protein_coding	4.95755	5.20557	5.81434	2.89043	3.1607	4.06974	19.6147	-2.15044	0.675197	-3.1849	0.00144803	0.02671
ENSDARG00000002917	gls2b		glutaminase 2b (liver, mitochondrial) [Source:ZFIN;Acc:ZDB-GENE-050208-408]	protein_coding	1	1	2.27989	1	1.51996	1	0.479132	-1.56878	3.49748	-0.448545	0.65376
ENSDARG00000002933	gbx2		gastrulation brain homeobox 2 [Source:ZFIN;Acc:ZDB-GENE-020509-2]	protein_coding	1	2.01898	1	1	1	1	0.293558	-1.78241	4.06623	-0.438344	0.661137
ENSDARG00000002937	meis1a		Meis homeobox 1 a [Source:ZFIN;Acc:ZDB-GENE-020122-3]	protein_coding,retained_intron	1	2.01898	2.27989	1.53729	3.01343	2.37011	2.00624	0.957525	1.56474	0.61194	0.540577
ENSDARG00000002945	bgnb		biglycan b [Source:ZFIN;Acc:ZDB-GENE-040426-21]	processed_transcript,protein_coding,retained_intron	1.93244	1	1	1	3.52934	2.86454	2.20542	3.07314	2.0739	1.48182	0.138389
ENSDARG00000002947	abcd3b		ATP-binding cassette, sub-family D (ALD), member 3b [Source:ZFIN;Acc:ZDB-GENE-050517-29]	protein_coding	3.21226	3.02837	1.56176	1.53729	1.51996	2.37011	2.67324	-1.54312	1.41029	-1.09418	0.273875
ENSDARG00000002949	ppp6c		protein phosphatase 6, catalytic subunit [Source:ZFIN;Acc:ZDB-GENE-040426-949]	protein_coding,retained_intron	4.45858	2.61021	4.4591	4.3255	4.27476	3.52475	12.0316	0.0202309	0.785018	0.0257712	0.97944	0.993346
ENSDARG00000002952	smo		smoothened, frizzled class receptor [Source:ZFIN;Acc:ZDB-GENE-980526-89]	protein_coding	2.49416	1	3.1152	2.70319	4.45682	4.82859	8.14013	2.18049	1.09941	1.98333	0.0473302	0.232236
ENSDARG00000002956	si:dkey-32n7.4		si:dkey-32n7.4 [Source:ZFIN;Acc:ZDB-GENE-110411-175]	protein_coding	1.93244	2.61021	3.1152	1.53729	3.52934	2.6384	3.63362	0.162145	1.22776	0.132066	0.894932	0.960048
ENSDARG00000002959	gpr34b		G protein-coupled receptor 34b [Source:ZFIN;Acc:ZDB-GENE-040823-1]	protein_coding	1	1	1	1	1	1	0
ENSDARG00000002967	pdap1b		pdgfa associated protein 1b [Source:ZFIN;Acc:ZDB-GENE-040426-942]	protein_coding	5.6741	5.12298	5.32501	6.04606	5.70968	5.53535	38.0306	0.411023	0.507845	0.809347	0.418315	0.706968
ENSDARG00000002968	a1cf		apobec1 complementation factor [Source:ZFIN;Acc:ZDB-GENE-060824-3]	protein_coding	1	2.01898	1.56176	1	1	1	0.415435	-2.50004	3.635	-0.687769	0.491599
ENSDARG00000002970	ss18		synovial sarcoma translocation, chromosome 18 (H. sapiens) [Source:ZFIN;Acc:ZDB-GENE-030131-4867]	protein_coding	3.87961	4.20349	3.84577	5.10808	3.90857	4.88126	15.7108	0.833231	0.697939	1.19385	0.232539	0.537886
ENSDARG00000002971	phc1		polyhomeotic homolog 1 [Source:ZFIN;Acc:ZDB-GENE-081022-39]	protein_coding	2.49416	2.61021	3.52624	2.23494	2.20273	2.6384	3.60059	-0.909646	1.08795	-0.83611	0.403093	0.695479
ENSDARG00000002986	gda		guanine deaminase [Source:ZFIN;Acc:ZDB-GENE-050522-434]	protein_coding	2.49416	3.35218	3.74692	2.48798	2.8494	2.86454	5.04221	-0.757516	0.94947	-0.797831	0.424969	0.712151
ENSDARG00000002988	tnnt2d		troponin T2d, cardiac [Source:ZFIN;Acc:ZDB-GENE-050626-97]	protein_coding	1	1	2.53818	1	1	1.61193	0.62865	-1.94764	3.21415	-0.605957	0.544544
ENSDARG00000002991	cep135		centrosomal protein 135 [Source:ZFIN;Acc:ZDB-GENE-041210-325]	protein_coding	2.89744	3.35218	3.6408	3.46268	3.01343	1	5.35387	-0.65094	1.16394	-0.559255	0.575988	0.812514
ENSDARG00000002994	itpkca		inositol-trisphosphate 3-kinase Ca [Source:ZFIN;Acc:ZDB-GENE-030131-6009]	protein_coding	1	2.61021	1.56176	1.92788	1.51996	2.04026	1.36298	-0.0154951	1.76976	-0.00875551	0.993014
ENSDARG00000003008	prkcea		protein kinase C, epsilon a [Source:ZFIN;Acc:ZDB-GENE-030131-8191]	protein_coding	4.95755	4.8424	5.02097	3.33947	4.39865	4.15778	17.511	-1.0197	0.618392	-1.64896	0.0991556	0.353212
ENSDARG00000003017	ube2al		ubiquitin conjugating enzyme E2 A, like [Source:ZFIN;Acc:ZDB-GENE-030131-4195]	processed_transcript,protein_coding	5.32758	5.20557	4.74177	5.28547	6.01087	5.46807	32.5447	0.532626	0.540396	0.985621	0.324319	0.626809
ENSDARG00000003020	lrrc4.2		leucine rich repeat containing 4.2 [Source:ZFIN;Acc:ZDB-GENE-030131-7997]	protein_coding	1	1	1	1	1	1	0
ENSDARG00000003021	hdac8		histone deacetylase 8 [Source:ZFIN;Acc:ZDB-GENE-040426-2772]	nonsense_mediated_decay,protein_coding,retained_intron	2.49416	2.01898	2.53818	2.23494	2.45189	3.52475	3.395	0.676177	1.16863	0.578605	0.562856
ENSDARG00000003022	limk1b		LIM domain kinase 1b [Source:ZFIN;Acc:ZDB-GENE-110411-106]	protein_coding	2.89744	3.02837	4.25841	3.46268	3.01343	3.52475	7.18374	-0.264961	0.866734	-0.305701	0.759832	0.90264
ENSDARG00000003027	scnm1		sodium channel modifier 1 [Source:ZFIN;Acc:ZDB-GENE-030131-415]	processed_transcript,protein_coding	2.89744	2.61021	2.94726	1.92788	3.41661	2.86454	4.17081	0.0168947	1.05709	0.0159823	0.987249	0.995077
ENSDARG00000003032	eif4a1b		eukaryotic translation initiation factor 4A1B [Source:ZFIN;Acc:ZDB-GENE-040120-6]	processed_transcript,protein_coding	5.77329	6.03655	6.71192	5.90108	6.76478	7.4004	74.0707	0.580912	0.56784	1.02302	0.306298	0.611838
ENSDARG00000003035	hspa9		heat shock protein 9 [Source:ZFIN;Acc:ZDB-GENE-030828-12]	protein_coding,retained_intron	5.82044	5.42825	6.12106	6.46986	6.06797	6.14322	52.1398	0.43495	0.475032	0.915622	0.359865	0.660468
ENSDARG00000003041	CABZ01111496.1		E3 ubiquitin-protein ligase pellino homolog 2-like [Source:NCBI gene;Acc:100334245]	protein_coding	4.67926	6.16593	7.18758	3.7795	2.45189	2.04026	34.064	-3.72071	0.890522	-4.17812	2.93929e-05	0.0012198
ENSDARG00000003046	sorbs2a		sorbin and SH3 domain containing 2a [Source:ZFIN;Acc:ZDB-GENE-070308-2]	protein_coding	1	2.01898	1.96506	1	2.45189	1.61193	1.13247	0.144917	2.06805	0.0700739	0.944135
ENSDARG00000003054	tacr3l		tachykinin receptor 3-like [Source:ZFIN;Acc:ZDB-GENE-061207-19]	protein_coding	1	2.01898	1.56176	1	1	1.61193	0.556579	-1.53049	2.88584	-0.530343	0.595874
ENSDARG00000003058	fgfr1op		FGFR1 oncogene partner [Source:ZFIN;Acc:ZDB-GENE-090417-1]	processed_transcript,protein_coding,retained_intron	3.21226	2.01898	3.1152	3.68142	3.52934	3.65146	6.3605	0.920961	0.883558	1.04233	0.297258	0.604064
ENSDARG00000003061	cd276		CD276 molecule [Source:ZFIN;Acc:ZDB-GENE-070112-452]	protein_coding	4.33414	4.03305	3.6408	3.7795	4.06636	3.52475	10.7853	-0.240231	0.707475	-0.339561	0.734187	0.889322
ENSDARG00000003068	gorasp1a		golgi reassembly stacking protein 1a [Source:ZFIN;Acc:ZDB-GENE-030826-23]	protein_coding	4.67926	4.49375	4.18479	4.81619	4.85314	4.93208	19.3459	0.44576	0.575197	0.774969	0.438358	0.721937
ENSDARG00000003069	btbd7		BTB (POZ) domain containing 7 [Source:ZFIN;Acc:ZDB-GENE-030131-4477]	protein_coding	1	2.01898	3.74692	1.53729	1.51996	2.04026	2.28097	-1.85687	1.62687	-1.14138	0.253714
ENSDARG00000003077	gpx9		glutathione peroxidase 9 [Source:ZFIN;Acc:ZDB-GENE-130603-13]	protein_coding	1	2.01898	1	1	1.51996	1	0.407061	-0.814948	3.72296	-0.218898	0.82673
ENSDARG00000003081	mybphb		myosin binding protein Hb [Source:ZFIN;Acc:ZDB-GENE-030131-9794]	protein_coding,retained_intron	1	3.61646	5.10319	1	2.20273	1.61193	6.09324	-3.54511	1.54546	-2.29389	0.0217971	0.151198
ENSDARG00000003084	spire2		spire-type actin nucleation factor 2 [Source:ZFIN;Acc:ZDB-GENE-041114-29]	protein_coding	1.93244	1	1.96506	1	1	1	0.494915	-2.85254	3.3777	-0.844521	0.398379
ENSDARG00000003085	stambpl1		STAM binding protein-like 1 [Source:ZFIN;Acc:ZDB-GENE-100215-4]	protein_coding	4.67926	3.35218	2.75717	1.92788	2.66429	2.37011	6.29787	-1.97485	1.03645	-1.90541	0.0567274	0.258845
ENSDARG00000003087	ubxn6		UBX domain protein 6 [Source:ZFIN;Acc:ZDB-GENE-030131-5680]	protein_coding	4.19795	3.83974	3.52624	3.87133	3.73138	2.86454	9.22922	-0.361078	0.781035	-0.462307	0.643861	0.848144
ENSDARG00000003090	or103-4		odorant receptor, family C, subfamily 103, member 4 [Source:ZFIN;Acc:ZDB-GENE-000329-12]	protein_coding	1	1	1	1	1	1	0
ENSDARG00000003091	oclnb		occludin b [Source:ZFIN;Acc:ZDB-GENE-041212-43]	processed_transcript,protein_coding	4.19795	1	3.1152	1	4.61845	4.7171	9.31099	0.988481	1.45216	0.680698	0.496063	0.76562
ENSDARG00000003098	kdm5bb		lysine (K)-specific demethylase 5Bb [Source:ZFIN;Acc:ZDB-GENE-030424-1]	protein_coding	5.72454	6.03655	5.32501	5.63899	4.93727	4.93208	35.4066	-0.529441	0.562762	-0.940791	0.346812	0.647697
ENSDARG00000003109	rcan1a		regulator of calcineurin 1a [Source:ZFIN;Acc:ZDB-GENE-040801-135]	processed_transcript,protein_coding,retained_intron	4.33414	4.61957	3.93828	4.61836	4.85314	4.65794	17.2983	0.442844	0.607969	0.728399	0.466369	0.743708
ENSDARG00000003113	ada		adenosine deaminase [Source:ZFIN;Acc:ZDB-GENE-040718-393]	protein_coding	3.47054	4.49375	4.93377	5.47303	4.61845	4.93208	20.6773	0.682097	0.672807	1.01381	0.310674	0.615014
ENSDARG00000003127	zgc:123105		zgc:123105 [Source:ZFIN;Acc:ZDB-GENE-051113-272]	protein_coding	5.11712	5.28368	4.63525	4.44986	4.20858	4.15778	19.8439	-0.815555	0.591682	-1.37837	0.16809	0.460249
ENSDARG00000003132	apip		APAF1 interacting protein [Source:ZFIN;Acc:ZDB-GENE-040912-128]	polymorphic_pseudogene	1.93244	3.61646	2.27989	4.11621	3.01343	3.87571	6.76751	1.25879	1.00736	1.2496	0.211447	0.513017
ENSDARG00000003142	dachc		dachshund c [Source:ZFIN;Acc:ZDB-GENE-020402-5]	processed_transcript,protein_coding	3.21226	3.02837	2.53818	2.48798	2.8494	3.52475	4.84054	0.0981507	0.981772	0.099973	0.920366	0.969256
ENSDARG00000003144	pxmp2		peroxisomal membrane protein 2 [Source:ZFIN;Acc:ZDB-GENE-040912-184]	processed_transcript,protein_coding	3.47054	2.61021	2.94726	3.05613	3.41661	3.65146	6.02435	0.429665	0.878703	0.488976	0.624858	0.838213
ENSDARG00000003146	si:dkey-27m7.4		si:dkey-27m7.4 [Source:ZFIN;Acc:ZDB-GENE-090313-297]	protein_coding	1	1	1	1	1	1	0
ENSDARG00000003151	skp1		S-phase kinase-associated protein 1 [Source:ZFIN;Acc:ZDB-GENE-040426-1707]	protein_coding	6.11331	6.28466	6.01884	6.29849	6.51391	6.30619	61.1662	0.235503	0.431792	0.545407	0.585473	0.816953
ENSDARG00000003153	nudt21		nudix hydrolase 21 [Source:ZFIN;Acc:ZDB-GENE-040426-1316]	protein_coding	3.87961	3.02837	2.94726	3.20474	3.01343	3.65146	6.60882	-0.0321175	0.866286	-0.0370749	0.970425	0.989083
ENSDARG00000003157	nfkbil1		nuclear factor of kappa light polypeptide gene enhancer in B-cells inhibitor-like 1 [Source:ZFIN;Acc:ZDB-GENE-040116-7]	protein_coding	2.49416	2.61021	2.53818	3.20474	2.20273	3.05998	3.79711	0.49826	1.08249	0.460291	0.645307	0.849083
ENSDARG00000003165	nr2f6b		nuclear receptor subfamily 2, group F, member 6b [Source:ZFIN;Acc:ZDB-GENE-040426-2351]	protein_coding	2.49416	2.61021	3.6408	3.46268	2.45189	2.04026	4.45737	-0.323744	1.09218	-0.296419	0.76691	0.906245
ENSDARG00000003167	mlst8		MTOR associated protein, LST8 homolog (S. cerevisiae) [Source:ZFIN;Acc:ZDB-GENE-030131-6176]	protein_coding,retained_intron	3.21226	3.02837	3.2656	3.68142	2.20273	1.61193	4.89117	-0.49628	1.11837	-0.443751	0.657222	0.85472
ENSDARG00000003169	magi1b		membrane associated guanylate kinase, WW and PDZ domain containing 1b [Source:ZFIN;Acc:ZDB-GENE-030131-5110]	processed_transcript,protein_coding	5.03954	4.73528	5.10319	3.33947	4.13922	4.53182	17.9641	-0.993716	0.628213	-1.58181	0.113692	0.374277
ENSDARG00000003175	stx5al		syntaxin 5A, like [Source:ZFIN;Acc:ZDB-GENE-030131-1825]	protein_coding	4.04754	3.61646	2.94726	2.23494	3.73138	3.38582	7.20034	-0.447162	0.910828	-0.49094	0.623469	0.837478
ENSDARG00000003181	sult1st4		sulfotransferase family 1, cytosolic sulfotransferase 4 [Source:ZFIN;Acc:ZDB-GENE-040426-2054]	protein_coding,retained_intron	1	1	1	1	1.90136	2.37011	0.650439	2.49944	3.10763	0.80429	0.42123
ENSDARG00000003189	psmd1		proteasome 26S subunit, non-ATPase 1 [Source:ZFIN;Acc:ZDB-GENE-040426-810]	processed_transcript,protein_coding	6.77087	6.39435	6.73789	7.07323	5.95141	6.09942	75.6686	-0.16428	0.53646	-0.30623	0.759429	0.902555
ENSDARG00000003193	rassf7b		Ras association (RalGDS/AF-6) domain family (N-terminal) member 7b [Source:ZFIN;Acc:ZDB-GENE-030429-1]	protein_coding,retained_intron	4.33414	3.61646	2.75717	2.23494	4.61845	4.46437	10.6089	0.430141	0.966288	0.445148	0.656213	0.854174
ENSDARG00000003197	wdr21		WD repeat domain 21 [Source:ZFIN;Acc:ZDB-GENE-040109-2]	protein_coding	1	1	1	1	1	1	0
ENSDARG00000003200	foxm1		forkhead box M1 [Source:ZFIN;Acc:ZDB-GENE-040426-1275]	protein_coding,retained_intron	1	2.01898	1.56176	2.89043	2.66429	1	1.75754	1.78385	1.91064	0.933639	0.35049
ENSDARG00000003203	rhcga		Rh family, C glycoprotein a [Source:ZFIN;Acc:ZDB-GENE-070424-81]	protein_coding,retained_intron	1	1	1.56176	1	1	1	0.121876	-1.61115	4.07189	-0.395677	0.692343
ENSDARG00000003205	ngly1		N-glycanase 1 [Source:ZFIN;Acc:ZDB-GENE-050522-535]	protein_coding	1	2.01898	3.52624	3.20474	2.66429	3.23208	4.10064	0.624864	1.2312	0.507524	0.611787	0.831608
ENSDARG00000003206	chchd6a		coiled-coil-helix-coiled-coil-helix domain containing 6a [Source:ZFIN;Acc:ZDB-GENE-040930-2]	processed_transcript,protein_coding	3.47054	2.61021	3.1152	5.41318	4.51273	4.88126	14.8993	2.17262	0.750365	2.89542	0.00378652	0.0519085
ENSDARG00000003207	mterf3		mitochondrial transcription termination factor 3 [Source:ZFIN;Acc:ZDB-GENE-040718-359]	nonsense_mediated_decay,protein_coding	1.93244	2.61021	2.53818	2.23494	1.90136	2.04026	2.22238	-0.571826	1.30011	-0.439829	0.660061
ENSDARG00000003208	pomk		protein-O-mannose kinase [Source:ZFIN;Acc:ZDB-GENE-041114-119]	protein_coding	3.21226	2.61021	3.6408	3.5762	3.01343	3.23208	6.13502	0.0720171	0.876639	0.0821514	0.934526	0.975302
ENSDARG00000003210	ANO2 (1 of many)	ANO2 (1 of many)	si:ch73-86n2.1 [Source:ZFIN;Acc:ZDB-GENE-091204-400]	protein_coding	1	1	1	1	1	1	0
ENSDARG00000003213	naa15a		N(alpha)-acetyltransferase 15, NatA auxiliary subunit a [Source:ZFIN;Acc:ZDB-GENE-030131-2392]	protein_coding	5.03954	5.28368	5.02097	5.44341	4.89582	5.28471	27.9645	0.119376	0.534076	0.223519	0.823132	0.92928
ENSDARG00000003216	anxa2a		annexin A2a [Source:ZFIN;Acc:ZDB-GENE-030131-4282]	protein_coding	9.51656	8.31359	9.30015	8.16583	10.0766	9.29835	492.219	0.228637	0.599195	0.381574	0.702778	0.873962
ENSDARG00000003217	urb2		URB2 ribosome biogenesis homolog [Source:ZFIN;Acc:ZDB-GENE-030131-2621]	protein_coding	3.68953	2.61021	3.93828	2.48798	3.1607	2.6384	5.78936	-0.966973	0.919531	-1.05159	0.292986	0.599239
ENSDARG00000003219	bin2a		bridging integrator 2a [Source:ZFIN;Acc:ZDB-GENE-041114-126]	processed_transcript,protein_coding,retained_intron	1	1	1	1	1.90136	1	0.227005	1.00767	4.05161	0.248709	0.803586
ENSDARG00000003229	gdf9		growth differentiation factor 9 [Source:ZFIN;Acc:ZDB-GENE-050221-7]	protein_coding	1	1	1	1	1	1	0
ENSDARG00000003235	nup88		nucleoporin 88 [Source:ZFIN;Acc:ZDB-GENE-050522-297]	protein_coding	3.21226	2.61021	2.53818	2.70319	2.20273	2.86454	3.771	-0.276594	1.05838	-0.261337	0.793833	0.918073
ENSDARG00000003244	gbp3		guanylate binding protein 3 [Source:ZFIN;Acc:ZDB-GENE-070912-176]	protein_coding	4.77811	4.03305	2.27989	3.95766	4.39865	2.04026	10.6526	-0.290106	1.05036	-0.276196	0.782398	0.912311
ENSDARG00000003250	pik3cd		phosphatidylinositol-4,5-bisphosphate 3-kinase, catalytic subunit delta [Source:ZFIN;Acc:ZDB-GENE-040426-1128]	protein_coding	3.68953	1	2.27989	1.53729	2.8494	4.15778	4.79989	0.647586	1.38209	0.468554	0.639388	0.846931
ENSDARG00000003251	zbtb22b		zinc finger and BTB domain containing 22b [Source:ZFIN;Acc:ZDB-GENE-010110-4]	protein_coding	1	2.61021	1.96506	1.53729	1.51996	1	1.07347	-1.7107	2.11976	-0.807025	0.419652
ENSDARG00000003257	zgc:101559		zgc:101559 [Source:ZFIN;Acc:ZDB-GENE-041114-122]	protein_coding	1.93244	3.02837	1.96506	2.48798	1	1.61193	2.03313	-1.01829	1.62153	-0.627984	0.530015
ENSDARG00000003259	loxa		lysyl oxidase a [Source:ZFIN;Acc:ZDB-GENE-040426-2398]	protein_coding	1	2.01898	2.75717	1	4.06636	3.52475	4.10279	1.72807	1.59244	1.08517	0.277846	0.584435
ENSDARG00000003269	clcn3		chloride channel 3 [Source:ZFIN;Acc:ZDB-GENE-030131-1699]	protein_coding,retained_intron	6.61914	6.28466	6.82528	5.9227	5.91037	5.32329	59.5101	-0.869724	0.467153	-1.86176	0.0626374	0.275269
ENSDARG00000003270	dhps		deoxyhypusine synthase [Source:ZFIN;Acc:ZDB-GENE-040426-2001]	protein_coding,retained_intron	3.68953	2.01898	4.10721	3.20474	4.06636	3.38582	7.84205	0.0678564	0.890342	0.0762139	0.939249	0.977164
ENSDARG00000003281	pik3ip1		phosphoinositide-3-kinase interacting protein 1 [Source:ZFIN;Acc:ZDB-GENE-031030-14]	protein_coding	3.68953	3.35218	3.84577	4.99013	2.8494	2.6384	9.77145	0.357433	0.985569	0.362666	0.716854	0.881036
ENSDARG00000003287	wdr12		WD repeat domain 12 [Source:ZFIN;Acc:ZDB-GENE-030131-371]	protein_coding	1	2.61021	2.75717	3.46268	3.01343	3.65146	4.69345	1.47794	1.10789	1.33401	0.1822	0.479236
ENSDARG00000003290	dab1b		Dab, reelin signal transducer, homolog 1b (Drosophila) [Source:ZFIN;Acc:ZDB-GENE-060421-7958]	protein_coding	1	1	1.56176	1	2.20273	1.61193	0.603529	1.16939	2.77822	0.420914	0.673818
ENSDARG00000003293	sox9a		SRY (sex determining region Y)-box 9a [Source:ZFIN;Acc:ZDB-GENE-001103-1]	protein_coding	1	2.01898	1.96506	1	3.52934	2.04026	2.06813	1.49659	1.86565	0.802185	0.422446
ENSDARG00000003303	stc1		stanniocalcin 1 [Source:ZFIN;Acc:ZDB-GENE-060825-79]	protein_coding	2.49416	1	2.94726	1.92788	3.73138	4.06974	4.94334	1.46882	1.23587	1.1885	0.234637	0.539823
ENSDARG00000003307	stx16		syntaxin 16 [Source:ZFIN;Acc:ZDB-GENE-060810-113]	protein_coding	3.87961	4.73528	4.57889	3.46268	3.98962	3.23208	12.179	-0.969803	0.699904	-1.38562	0.165862	0.456696
ENSDARG00000003308	emc2		ER membrane protein complex subunit 2 [Source:ZFIN;Acc:ZDB-GENE-040625-82]	protein_coding	3.87961	3.02837	2.94726	4.67042	4.45682	3.87571	11.0309	1.22495	0.773898	1.58283	0.113459	0.37393
ENSDARG00000003311	pank2		pantothenate kinase 2 [Source:ZFIN;Acc:ZDB-GENE-070112-1952]	processed_transcript,protein_coding	4.33414	4.35591	4.79222	3.46268	3.41661	4.15778	12.9875	-0.916431	0.668841	-1.37018	0.170631	0.463608
ENSDARG00000003313	eps8l1b		eps8 like 1b [Source:ZFIN;Acc:ZDB-GENE-050506-143]	processed_transcript,protein_coding	4.57313	3.61646	2.27989	1	4.33803	4.53182	10.0538	0.128397	1.26751	0.101299	0.919313	0.968346
ENSDARG00000003320	fam91a1		family with sequence similarity 91, member A1 [Source:ZFIN;Acc:ZDB-GENE-040426-1187]	protein_coding	3.87961	4.03305	4.18479	4.44986	4.27476	4.3192	13.3946	0.346109	0.632563	0.547153	0.584274	0.816563
ENSDARG00000003326	cacng5a		calcium channel, voltage-dependent, gamma subunit 5a [Source:ZFIN;Acc:ZDB-GENE-120104-4]	protein_coding	1	2.01898	1	1	1	1	0.293558	-1.78241	4.06623	-0.438344	0.661137
ENSDARG00000003328	slf2		SMC5-SMC6 complex localization factor 2 [Source:ZFIN;Acc:ZDB-GENE-081107-61]	protein_coding	4.19795	2.01898	3.93828	3.87133	2.8494	3.97598	8.58357	-0.0157976	0.912344	-0.0173154	0.986185	0.995043
ENSDARG00000003344	trpc2b		transient receptor potential cation channel subfamily C member 2b [Source:ZFIN;Acc:ZDB-GENE-050712-3]	protein_coding	1	1	1	1	1.51996	1	0.113503	0.255337	4.08047	0.0625753	0.950105
ENSDARG00000003373	commd2		COMM domain containing 2 [Source:ZFIN;Acc:ZDB-GENE-040718-118]	protein_coding	2.89744	1	1.56176	4.11621	3.98962	2.86454	5.59181	2.50312	1.22218	2.04807	0.0405535	0.213844
ENSDARG00000003375	gng12a		guanine nucleotide binding protein (G protein), gamma 12a [Source:ZFIN;Acc:ZDB-GENE-040426-2555]	protein_coding	3.47054	1	2.94726	5.18167	3.98962	4.06974	10.6849	2.08654	0.963116	2.16645	0.0302767	0.182689
ENSDARG00000003380	PAOX	PAOX	si:dkey-275b16.2 [Source:ZFIN;Acc:ZDB-GENE-090312-204]	protein_coding,retained_intron	1	1	1	1	1	1	0
ENSDARG00000003381	si:ch211-266g18.6		si:ch211-266g18.6 [Source:ZFIN;Acc:ZDB-GENE-131121-599]	protein_coding,retained_intron	3.68953	4.03305	2.27989	2.89043	2.66429	4.65794	8.3748	0.2274	1.03147	0.220462	0.825512	0.93028
ENSDARG00000003382	cwc25		CWC25 spliceosome-associated protein homolog (S. cerevisiae) [Source:ZFIN;Acc:ZDB-GENE-040426-2817]	protein_coding	5.26078	5.49545	5.02097	5.06982	5.41914	5.02864	29.0343	-0.0924896	0.520733	-0.177614	0.859026	0.946059
ENSDARG00000003383	asb8		ankyrin repeat and SOCS box containing 8 [Source:ZFIN;Acc:ZDB-GENE-030131-5411]	protein_coding	3.68953	3.02837	3.2656	3.95766	3.52934	3.38582	7.67683	0.369266	0.803362	0.45965	0.645767	0.849211
ENSDARG00000003395	col4a3		collagen, type IV, alpha 3 [Source:ZFIN;Acc:ZDB-GENE-070802-4]	protein_coding	1	2.01898	1.96506	1	1	1	0.537311	-2.94258	3.29964	-0.891789	0.372506
ENSDARG00000003398	rbpja		recombination signal binding protein for immunoglobulin kappa J region a [Source:ZFIN;Acc:ZDB-GENE-031117-1]	protein_coding	4.19795	4.03305	4.57889	3.68142	4.45682	4.53182	14.1012	-0.0470129	0.649633	-0.0723684	0.942309	0.979032
ENSDARG00000003399	fgf8a		fibroblast growth factor 8a [Source:ZFIN;Acc:ZDB-GENE-990415-72]	protein_coding	1	1	1	1	1	1	0
ENSDARG00000003403	tenm1		teneurin transmembrane protein 1 [Source:ZFIN;Acc:ZDB-GENE-060531-26]	protein_coding	3.87961	3.61646	5.76468	3.5762	3.01343	3.38582	13.2729	-1.61914	0.847038	-1.91153	0.055936	0.25766
ENSDARG00000003411	foxa2		forkhead box A2 [Source:ZFIN;Acc:ZDB-GENE-980526-404]	protein_coding	1	1	1	1.53729	1	1	0.129099	0.255337	4.08047	0.0625753	0.950105
ENSDARG00000003414	capslb		calcyphosine-like b [Source:ZFIN;Acc:ZDB-GENE-050417-298]	protein_coding	1	1	1	1	1	1	0
ENSDARG00000003420	chrna5		cholinergic receptor, nicotinic, alpha 5 [Source:ZFIN;Acc:ZDB-GENE-050417-440]	protein_coding	1.93244	2.01898	1	1	1	1	0.544721	-2.89634	3.3749	-0.8582	0.390782
ENSDARG00000003421	igf2bp2a		insulin-like growth factor 2 mRNA binding protein 2a [Source:ZFIN;Acc:ZDB-GENE-070912-44]	protein_coding	1.93244	2.01898	2.27989	1	3.01343	2.86454	2.41059	0.698534	1.51763	0.460279	0.645316
ENSDARG00000003429	hnrnpdl		heterogeneous nuclear ribonucleoprotein D-like [Source:ZFIN;Acc:ZDB-GENE-040426-2717]	processed_transcript,protein_coding	1	3.61646	4.57889	3.7795	3.90857	4.77392	11.0392	0.607909	1.01519	0.598813	0.549298	0.798023
ENSDARG00000003444	dhrs7		dehydrogenase/reductase (SDR family) member 7 [Source:ZFIN;Acc:ZDB-GENE-060825-21]	protein_coding	1	2.01898	3.6408	1.53729	1.90136	2.6384	2.55488	-0.945965	1.52595	-0.619918	0.535312
ENSDARG00000003446	ippk		inositol 1,3,4,5,6-pentakisphosphate 2-kinase [Source:ZFIN;Acc:ZDB-GENE-050327-41]	protein_coding	3.47054	3.02837	3.84577	3.46268	2.66429	3.23208	6.56739	-0.427435	0.85698	-0.498769	0.617942	0.834407
ENSDARG00000003449	pde10a		phosphodiesterase 10A [Source:ZFIN;Acc:ZDB-GENE-040426-1115]	protein_coding	4.87061	4.8424	6.43863	4.67042	4.61845	4.15778	26.8555	-1.15579	0.667255	-1.73215	0.083246	0.322746
ENSDARG00000003462	fech		ferrochelatase [Source:ZFIN;Acc:ZDB-GENE-000928-1]	protein_coding	2.49416	2.61021	2.75717	1.92788	2.8494	2.37011	3.06147	-0.316041	1.14134	-0.276903	0.781854
ENSDARG00000003469	neurod4		neuronal differentiation 4 [Source:ZFIN;Acc:ZDB-GENE-030730-1]	protein_coding	1	1	1	1	1	1	0
ENSDARG00000003475	sult1st5		sulfotransferase family 1, cytosolic sulfotransferase 5 [Source:ZFIN;Acc:ZDB-GENE-050809-2]	protein_coding,retained_intron	1.93244	1	1	1.92788	2.45189	2.04026	1.24566	2.10828	1.96236	1.07436	0.282662
ENSDARG00000003486	ppp1caa		protein phosphatase 1, catalytic subunit, alpha isozyme a [Source:ZFIN;Acc:ZDB-GENE-040516-3]	protein_coding	5.6741	5.89441	6.19791	6.90959	6.91759	6.63238	69.5888	0.906059	0.438535	2.06611	0.0388185	0.20919
ENSDARG00000003487	nup93		nucleoporin 93 [Source:ZFIN;Acc:ZDB-GENE-990415-46]	processed_transcript,protein_coding	3.68953	3.83974	2.94726	4.03911	2.8494	2.86454	7.4519	-0.16744	0.902077	-0.185617	0.852745	0.943153
ENSDARG00000003495	madd		MAP-kinase activating death domain [Source:ZFIN;Acc:ZDB-GENE-030131-8076]	processed_transcript,protein_coding,retained_intron	4.04754	4.49375	3.2656	3.5762	4.51273	4.82859	13.5927	0.4242	0.753795	0.562752	0.573604	0.811149
ENSDARG00000003512	anks1b		ankyrin repeat and sterile alpha motif domain containing 1B [Source:ZFIN;Acc:ZDB-GENE-041210-349]	processed_transcript,protein_coding	6.11331	6.2066	6.54543	5.50205	5.41914	5.32329	47.8803	-0.917566	0.451061	-2.03424	0.0419277	0.21753
ENSDARG00000003517	impa1		inositol monophosphatase 1 [Source:ZFIN;Acc:ZDB-GENE-040718-245]	protein_coding	3.21226	3.83974	2.75717	4.76922	4.33803	3.23208	10.3617	1.11729	0.859642	1.29971	0.1937	0.492929
ENSDARG00000003519	aprt		adenine phosphoribosyltransferase [Source:ZFIN;Acc:ZDB-GENE-040426-1492]	protein_coding	4.87061	4.61957	2.94726	4.81619	3.73138	3.87571	14.641	-0.121092	0.831253	-0.145673	0.884179	0.955151
ENSDARG00000003520	tbc1d14		TBC1 domain family, member 14 [Source:ZFIN;Acc:ZDB-GENE-030131-6136]	processed_transcript,protein_coding	5.32758	5.03538	4.74177	4.44986	4.51273	4.59626	21.3748	-0.573481	0.560653	-1.02288	0.306364	0.611838
ENSDARG00000003523	itln3		intelectin 3 [Source:ZFIN;Acc:ZDB-GENE-090527-4]	protein_coding,retained_intron	1	2.01898	1	1	1	1	0.293558	-1.78241	4.06623	-0.438344	0.661137
ENSDARG00000003526	psma5		proteasome subunit alpha 5 [Source:ZFIN;Acc:ZDB-GENE-040625-96]	protein_coding	4.77811	3.02837	3.93828	6.0061	5.16372	4.93208	23.2485	1.49104	0.723552	2.06073	0.0393291	0.211059
ENSDARG00000003527	mak16		MAK16 homolog (S. cerevisiae) [Source:ZFIN;Acc:ZDB-GENE-020419-35]	protein_coding,retained_intron	3.47054	3.02837	3.52624	5.28547	4.56656	4.7171	14.7322	1.74094	0.703868	2.47339	0.0133836	0.115072
ENSDARG00000003531	tcea1		transcription elongation factor A (SII), 1 [Source:ZFIN;Acc:ZDB-GENE-030131-8049]	protein_coding	4.33414	3.61646	4.02521	5.85683	5.23194	5.16235	22.9819	1.56362	0.621626	2.51537	0.0118907	0.106871
ENSDARG00000003533	col8a1b		collagen, type VIII, alpha 1b [Source:ZFIN;Acc:ZDB-GENE-060503-140]	protein_coding	5.26078	5.62112	5.10319	2.48798	4.20858	3.05998	19.4387	-2.15041	0.7283	-2.95265	0.00315063	0.0450483
ENSDARG00000003544	adarb1b		adenosine deaminase, RNA-specific, B1b [Source:ZFIN;Acc:ZDB-GENE-030219-15]	protein_coding	1.93244	1	2.27989	1.92788	2.20273	2.6384	1.78008	0.760455	1.53218	0.496323	0.619666
ENSDARG00000003553	gnrhr2		gonadotropin releasing hormone receptor 2 [Source:ZFIN;Acc:ZDB-GENE-090128-3]	protein_coding	1	1	1	1	1	1	0
ENSDARG00000003564	dohh		deoxyhypusine hydroxylase/monooxygenase [Source:ZFIN;Acc:ZDB-GENE-030131-451]	protein_coding	2.49416	2.01898	3.1152	4.1894	4.20858	3.97598	7.96422	1.82845	0.866785	2.10946	0.034905	0.197712
ENSDARG00000003570	hsp90b1		heat shock protein 90, beta (grp94), member 1 [Source:ZFIN;Acc:ZDB-GENE-031002-1]	protein_coding	6.18712	6.56046	6.61715	6.82025	6.97842	7.12266	85.7738	0.514004	0.413865	1.24196	0.214251	0.515935
ENSDARG00000003573	dctn5		dynactin 5 [Source:ZFIN;Acc:ZDB-GENE-040718-201]	protein_coding	4.95755	3.35218	4.25841	4.38902	3.82269	3.87571	13.3805	-0.304729	0.728078	-0.418539	0.675553	0.861183
ENSDARG00000003576	klhl32		kelch-like family member 32 [Source:ZFIN;Acc:ZDB-GENE-070209-47]	protein_coding,retained_intron	2.49416	3.61646	3.6408	1.92788	2.66429	2.04026	4.41876	-1.57309	1.05661	-1.48881	0.136539	0.413628
ENSDARG00000003584	pla2g7		phospholipase A2, group VII (platelet-activating factor acetylhydrolase, plasma) [Source:ZFIN;Acc:ZDB-GENE-040426-2248]	protein_coding,retained_intron	4.77811	4.03305	5.39197	5.21711	4.80916	4.53182	21.9528	0.04256	0.628212	0.0677479	0.945986	0.980019
ENSDARG00000003592	surf1		surfeit 1 [Source:ZFIN;Acc:ZDB-GENE-041108-2]	processed_transcript,protein_coding,retained_intron	2.49416	1	2.27989	1	2.45189	2.37011	1.7454	-0.0310198	1.74837	-0.0177422	0.985845
ENSDARG00000003599	rpl3		ribosomal protein L3 [Source:ZFIN;Acc:ZDB-GENE-030131-1291]	processed_transcript,protein_coding	8.36221	8.56107	10.1654	9.67249	9.40523	9.76049	566.133	0.380514	0.576698	0.659816	0.509372	0.77522
ENSDARG00000003607	nr2f6a		nuclear receptor subfamily 2, group F, member 6a [Source:ZFIN;Acc:ZDB-GENE-030131-4362]	protein_coding	3.21226	3.61646	2.53818	4.3255	3.1607	3.38582	7.5791	0.710348	0.909001	0.78146	0.434532	0.720096
ENSDARG00000003615	slc26a3.2		solute carrier family 26 (anion exchanger), member 3, tandem duplicate 2 [Source:ZFIN;Acc:ZDB-GENE-041210-179]	protein_coding	1	1	1	1	1	1	0
ENSDARG00000003616	arih1		ariadne ubiquitin-conjugating enzyme E2 binding protein homolog 1 (Drosophila) [Source:ZFIN;Acc:ZDB-GENE-030131-5213]	protein_coding	4.77811	5.12298	4.68949	4.38902	4.61845	4.46437	19.604	-0.411715	0.565974	-0.727444	0.466954	0.743717
ENSDARG00000003631	clockb		clock circadian regulator b [Source:ZFIN;Acc:ZDB-GENE-030408-2]	protein_coding,retained_intron	1.93244	3.02837	4.18479	2.70319	3.63389	3.65146	6.62271	0.0163541	0.984146	0.0166175	0.986742	0.995043
ENSDARG00000003632	zgc:172270		zgc:172270 [Source:ZFIN;Acc:ZDB-GENE-080204-67]	protein_coding	1	2.61021	1.96506	1	1	1	0.83087	-3.54278	2.86861	-1.23502	0.216824
ENSDARG00000003635	mogat3b		monoacylglycerol O-acyltransferase 3b [Source:ZFIN;Acc:ZDB-GENE-110302-2]	protein_coding	1.93244	2.01898	1	1.53729	3.41661	3.52475	3.07915	2.44848	1.60754	1.52312	0.127729
ENSDARG00000003641	tfg		trk-fused gene [Source:ZFIN;Acc:ZDB-GENE-030131-8410]	protein_coding	5.72454	6.2066	6.65853	6.02622	5.16372	5.46807	49.0915	-0.658894	0.540928	-1.21808	0.223193	0.527487
ENSDARG00000003642	zfyve19		zinc finger, FYVE domain containing 19 [Source:ZFIN;Acc:ZDB-GENE-040718-109]	protein_coding	2.49416	2.61021	3.2656	2.23494	2.45189	1.61193	3.0469	-1.09827	1.17985	-0.930854	0.351929
ENSDARG00000003655	tmem59l		transmembrane protein 59-like [Source:ZFIN;Acc:ZDB-GENE-040426-2651]	protein_coding	6.15068	5.73672	4.57889	6.02622	5.38958	4.24075	36.2026	-0.236361	0.729584	-0.323966	0.745963	0.89519
ENSDARG00000003675	cryl1		crystallin, lambda 1 [Source:ZFIN;Acc:ZDB-GENE-060810-7]	protein_coding	2.49416	2.61021	1.96506	3.68142	2.66429	2.37011	3.87332	1.00928	1.15879	0.870978	0.383766	0.680507
ENSDARG00000003680	runx1t1		runt-related transcription factor 1; translocated to, 1 (cyclin D-related) [Source:ZFIN;Acc:ZDB-GENE-060929-164]	nonsense_mediated_decay,protein_coding	1	1	2.53818	1.53729	1	1.61193	0.757749	-1.03776	2.63	-0.394587	0.693148
ENSDARG00000003681	eif5		eukaryotic translation initiation factor 5 [Source:ZFIN;Acc:ZDB-GENE-030131-975]	protein_coding,retained_intron	6.90816	6.86995	6.90768	7.58136	7.05575	7.00891	109.064	0.355565	0.436838	0.813951	0.415673	0.70441
ENSDARG00000003684	obsl1a		obscurin-like 1a [Source:ZFIN;Acc:ZDB-GENE-060503-649]	protein_coding	1.93244	1	1.56176	1.92788	1	1	0.631236	-0.594902	2.7958	-0.212784	0.831495
ENSDARG00000003693	hars		histidyl-tRNA synthetase [Source:ZFIN;Acc:ZDB-GENE-040912-152]	protein_coding	3.21226	4.61957	5.06267	6.34728	4.45682	4.53182	25.0498	1.00627	0.839859	1.19815	0.23086	0.5359
ENSDARG00000003695	vdac3		voltage-dependent anion channel 3 [Source:ZFIN;Acc:ZDB-GENE-040426-2380]	protein_coding,retained_intron	5.56758	5.84374	6.61715	6.90959	5.3594	5.32329	53.6154	0.0221548	0.673167	0.0329113	0.973745	0.990812
ENSDARG00000003697	slc5a8l		solute carrier family 5 (iodide transporter), member 8-like [Source:ZFIN;Acc:ZDB-GENE-061110-98]	protein_coding	1	1	1	1	1	1.61193	0.141145	0.255337	4.08047	0.0625753	0.950105
ENSDARG00000003699	atp7a		ATPase copper transporting alpha [Source:ZFIN;Acc:ZDB-GENE-060825-45]	protein_coding	5.45257	6.16593	5.63247	5.50205	4.13922	3.52475	31.3616	-1.19306	0.725185	-1.64519	0.0999316	0.354164
ENSDARG00000003701	cldng		claudin g [Source:ZFIN;Acc:ZDB-GENE-010328-7]	protein_coding	1	3.02837	3.52624	1.53729	1.51996	1	2.34204	-3.11367	1.79822	-1.73153	0.0833573
ENSDARG00000003705	prnprs3		prion protein, related sequence 3 [Source:ZFIN;Acc:ZDB-GENE-041221-3]	protein_coding	2.49416	1	4.02521	4.61836	3.41661	3.05998	7.53983	1.04066	1.14041	0.912528	0.361491	0.662038
ENSDARG00000003706	ryr2b		ryanodine receptor 2b (cardiac) [Source:ZFIN;Acc:ZDB-GENE-061226-3]	protein_coding	2.49416	3.02837	1	2.70319	1.51996	1	2.142	-0.784356	1.85289	-0.423314	0.672066
ENSDARG00000003732	mitfa		microphthalmia-associated transcription factor a [Source:ZFIN;Acc:ZDB-GENE-990910-11]	protein_coding	6.35664	5.12298	6.42271	6.17779	5.12836	4.3192	43.2555	-0.664133	0.697456	-0.952222	0.340984	0.64111
ENSDARG00000003749	polb		polymerase (DNA directed), beta [Source:ZFIN;Acc:ZDB-GENE-040830-1]	protein_coding,retained_intron	2.49416	2.01898	2.53818	2.89043	3.73138	4.39361	6.07412	1.86045	1.01624	1.83072	0.0671422	0.285195
ENSDARG00000003750	pfas		phosphoribosylformylglycinamidine synthase [Source:ZFIN;Acc:ZDB-GENE-030131-4420]	processed_transcript,protein_coding	2.49416	3.35218	4.32845	4.3255	2.45189	4.06974	9.00422	0.270242	0.962755	0.280697	0.778943	0.910827
ENSDARG00000003751	lats1		large tumor suppressor kinase 1 [Source:ZFIN;Acc:ZDB-GENE-050523-2]	protein_coding	2.89744	3.83974	3.74692	2.89043	2.8494	3.65146	6.84441	-0.483998	0.85753	-0.56441	0.572475	0.811075
ENSDARG00000003754	tspan2a		tetraspanin 2a [Source:ZFIN;Acc:ZDB-GENE-050522-511]	processed_transcript,protein_coding	5.6741	2.61021	3.2656	2.23494	2.20273	3.52475	10.3416	-2.06485	1.1103	-1.85972	0.0629254	0.275761
ENSDARG00000003757	cnpy1		canopy FGF signaling regulator 1 [Source:ZFIN;Acc:ZDB-GENE-060315-3]	processed_transcript,protein_coding	1	2.61021	2.27989	3.68142	3.01343	3.52475	4.56675	1.92473	1.14986	1.67389	0.0941529	0.344629
ENSDARG00000003769	tada2b		transcriptional adaptor 2B [Source:ZFIN;Acc:ZDB-GENE-050522-557]	protein_coding	1	2.01898	2.27989	3.20474	2.20273	2.86454	2.73821	1.55138	1.38408	1.12087	0.262342
ENSDARG00000003776	pip4k2aa		phosphatidylinositol-5-phosphate 4-kinase, type II, alpha a [Source:ZFIN;Acc:ZDB-GENE-080721-18]	protein_coding	4.19795	3.61646	3.93828	3.5762	3.98962	4.82859	12.1993	0.310676	0.72527	0.428358	0.66839	0.859257
ENSDARG00000003779	ctnnd2b		catenin (cadherin-associated protein), delta 2b [Source:ZFIN;Acc:ZDB-GENE-070912-532]	protein_coding	2.89744	2.01898	2.27989	1.53729	1.90136	2.37011	2.19221	-0.855845	1.35415	-0.632019	0.527375
ENSDARG00000003789	dennd5b		DENN/MADD domain containing 5B [Source:ZFIN;Acc:ZDB-GENE-030131-2248]	protein_coding	3.21226	2.01898	3.1152	3.68142	3.41661	3.23208	5.82357	0.728413	0.915645	0.795519	0.426312	0.713544
ENSDARG00000003795	idh2		isocitrate dehydrogenase 2 (NADP+), mitochondrial [Source:ZFIN;Acc:ZDB-GENE-031118-95]	protein_coding	5.77329	5.42825	6.99642	6.76146	6.33936	6.18572	64.2616	0.240111	0.579322	0.41447	0.67853	0.861183
ENSDARG00000003797	asb2a.1		ankyrin repeat and SOCS box containing 2a, tandem duplicate 1 [Source:ZFIN;Acc:ZDB-GENE-030131-5355]	processed_transcript,protein_coding,retained_intron	1	1	1	1.53729	1	1	0.129099	0.255337	4.08047	0.0625753	0.950105
ENSDARG00000003803	LHX3	LHX3	LIM homeobox 3 [Source:HGNC Symbol;Acc:HGNC:6595]	protein_coding	1	2.61021	1.56176	1	1	1	0.708993	-3.29201	3.07255	-1.07143	0.283977
ENSDARG00000003808	aqp3a		aquaporin 3a [Source:ZFIN;Acc:ZDB-GENE-040426-2826]	protein_coding	8.43218	7.62229	7.06982	3.20474	8.75926	9.06782	221.161	0.482496	1.04299	0.462608	0.643645	0.848144
ENSDARG00000003811	plxnb2a		plexin b2a [Source:ZFIN;Acc:ZDB-GENE-030131-8917]	protein_coding	6.22265	5.73672	5.32501	4.03911	5.23194	5.39749	34.3432	-0.871138	0.612545	-1.42216	0.154979	0.440061
ENSDARG00000003818	prkag1		protein kinase, AMP-activated, gamma 1 non-catalytic subunit [Source:ZFIN;Acc:ZDB-GENE-040426-2188]	protein_coding	4.33414	4.49375	4.63525	4.67042	4.80916	4.98116	19.0859	0.351072	0.56312	0.623441	0.532995	0.789914
ENSDARG00000003820	nr1d2a		nuclear receptor subfamily 1, group D, member 2a [Source:ZFIN;Acc:ZDB-GENE-040504-1]	protein_coding,retained_intron	5.03954	5.42825	6.56007	5.90108	7.77451	7.58638	84.007	1.48121	0.670867	2.20791	0.0272505	0.172992
ENSDARG00000003822	ankrd16		ankyrin repeat domain 16 [Source:ZFIN;Acc:ZDB-GENE-041210-253]	protein_coding,retained_intron	1	1	1.56176	2.23494	1.51996	2.04026	0.904964	1.84441	2.158	0.854682	0.392727
ENSDARG00000003827	snapc1b		small nuclear RNA activating complex, polypeptide 1b [Source:ZFIN;Acc:ZDB-GENE-040426-716]	processed_transcript,protein_coding	2.49416	1	1.96506	3.5762	2.20273	3.38582	3.63583	1.91289	1.31203	1.45796	0.14485	0.424947
ENSDARG00000003829	galnt2		UDP-N-acetyl-alpha-D-galactosamine:polypeptide N-acetylgalactosaminyltransferase 2 [Source:ZFIN;Acc:ZDB-GENE-041111-110]	protein_coding	4.45858	4.03305	4.93377	3.95766	4.06636	3.97598	14.1749	-0.600129	0.633848	-0.946802	0.343739	0.64441
ENSDARG00000003835	stom		stomatin [Source:ZFIN;Acc:ZDB-GENE-980526-486]	protein_coding	7.5634	7.44666	6.95273	7.31317	6.75322	6.38126	113.307	-0.481663	0.503625	-0.956392	0.338874	0.639865
ENSDARG00000003841	usb1		U6 snRNA biogenesis 1 [Source:ZFIN;Acc:ZDB-GENE-040801-197]	protein_coding	2.49416	2.61021	1.56176	1.92788	2.66429	2.37011	2.46046	0.163765	1.31528	0.12451	0.900911
ENSDARG00000003845	chm		choroideremia (Rab escort protein 1) [Source:ZFIN;Acc:ZDB-GENE-030318-2]	protein_coding	2.89744	2.61021	3.2656	2.23494	2.8494	3.05998	4.2308	-0.313646	0.99876	-0.314035	0.753494	0.899423
ENSDARG00000003846	mrpl21		mitochondrial ribosomal protein L21 [Source:ZFIN;Acc:ZDB-GENE-061027-183]	protein_coding	1	2.01898	3.1152	3.33947	2.66429	2.37011	3.29953	0.766062	1.30693	0.586154	0.557772
ENSDARG00000003854	acsl1b		acyl-CoA synthetase long chain family member 1b [Source:ZFIN;Acc:ZDB-GENE-040801-88]	protein_coding	5.99499	5.20557	6.42271	4.90578	5.16372	5.56785	38.753	-0.760776	0.542996	-1.40107	0.161193	0.449606
ENSDARG00000003860	cbx3a		chromobox homolog 3a (HP1 gamma homolog, Drosophila) [Source:ZFIN;Acc:ZDB-GENE-030131-1158]	protein_coding	5.62182	4.03305	5.10319	6.4251	5.73341	5.83146	38.7713	1.02576	0.610705	1.67963	0.0930303	0.342203
ENSDARG00000003865	pard6b		par-6 partitioning defective 6 homolog beta (C. elegans) [Source:ZFIN;Acc:ZDB-GENE-090312-133]	protein_coding	1	2.01898	1.96506	1.53729	1.90136	2.04026	1.1757	0.213977	1.7928	0.119354	0.904995
ENSDARG00000003866	tm9sf2		transmembrane 9 superfamily member 2 [Source:ZFIN;Acc:ZDB-GENE-030131-6302]	protein_coding,retained_intron	5.19074	6.16593	5.576	4.90578	5.55849	5.32329	35.5885	-0.445699	0.544865	-0.817999	0.413358	0.702491
ENSDARG00000003867	cdk20		cyclin-dependent kinase 20 [Source:ZFIN;Acc:ZDB-GENE-041212-84]	protein_coding	1	1	1	1.53729	1	1	0.129099	0.255337	4.08047	0.0625753	0.950105
ENSDARG00000003869	decr1		2,4-dienoyl CoA reductase 1, mitochondrial [Source:ZFIN;Acc:ZDB-GENE-040718-142]	processed_transcript,protein_coding,retained_intron	1.93244	2.01898	2.53818	1.53729	2.45189	3.05998	2.4622	0.402586	1.34372	0.299605	0.764478
ENSDARG00000003872	ccdc102a		coiled-coil domain containing 102A [Source:ZFIN;Acc:ZDB-GENE-030131-4044]	processed_transcript,protein_coding	2.49416	1	1.96506	1.92788	2.66429	2.37011	1.99522	0.717574	1.47072	0.487906	0.625617
ENSDARG00000003877	pbrm1		polybromo 1 [Source:ZFIN;Acc:ZDB-GENE-080926-4]	protein_coding	4.45858	3.02837	3.6408	2.70319	3.63389	3.52475	8.26193	-0.597433	0.836778	-0.713969	0.475247	0.749246
ENSDARG00000003899	zdhhc23b		zinc finger, DHHC-type containing 23b [Source:ZFIN;Acc:ZDB-GENE-040808-13]	protein_coding	1.93244	2.01898	2.27989	2.70319	1	1.61193	1.69699	-0.24214	1.69844	-0.142566	0.886633
ENSDARG00000003900	gpr61l		G protein-coupled receptor 61-like [Source:ZFIN;Acc:ZDB-GENE-131127-443]	protein_coding	1	1	1.56176	1.92788	1.51996	1.61193	0.634721	1.24121	2.38499	0.520425	0.602768
ENSDARG00000003902	ctsl.1		cathepsin L.1 [Source:ZFIN;Acc:ZDB-GENE-040718-61]	nonsense_mediated_decay,protein_coding,retained_intron	1.93244	2.61021	2.27989	1.53729	1.51996	2.04026	1.7288	-1.195	1.49541	-0.799108	0.424228
ENSDARG00000003903	hapln2		hyaluronan and proteoglycan link protein 2 [Source:ZFIN;Acc:ZDB-GENE-030131-8089]	protein_coding	1	1	1	1	1.51996	1	0.113503	0.255337	4.08047	0.0625753	0.950105
ENSDARG00000003904	sycp1		synaptonemal complex protein 1 [Source:ZFIN;Acc:ZDB-GENE-040910-6]	protein_coding	1	2.01898	1	1	1	1	0.293558	-1.78241	4.06623	-0.438344	0.661137
ENSDARG00000003909	ftr01		finTRIM family, member 1 [Source:ZFIN;Acc:ZDB-GENE-070705-491]	protein_coding	1	1	1	1	1	1	0
ENSDARG00000003910	med13b		mediator complex subunit 13b [Source:ZFIN;Acc:ZDB-GENE-030131-3529]	protein_coding,retained_intron	3.68953	4.03305	4.84096	2.89043	3.73138	4.3192	11.624	-0.621993	0.77274	-0.804918	0.420867	0.708593
ENSDARG00000003920	setb		SET nuclear proto-oncogene b [Source:ZFIN;Acc:ZDB-GENE-030131-433]	protein_coding	5.62182	4.8424	6.14066	6.5554	6.72982	6.99702	62.7062	1.16339	0.509535	2.28324	0.0224161	0.153445
ENSDARG00000003925	cx28.6		connexin 28.6 [Source:ZFIN;Acc:ZDB-GENE-040406-4]	protein_coding	1	2.01898	1	1	1	2.04026	0.575848	0.208696	3.3752	0.061832	0.950697
ENSDARG00000003927	cldn12		claudin 12 [Source:ZFIN;Acc:ZDB-GENE-010328-14]	protein_coding	5.26078	5.03538	5.10319	5.61262	5.12836	4.77392	27.9841	0.0927107	0.554814	0.167102	0.867289	0.948335
ENSDARG00000003931	cndp2		carnosine dipeptidase 2 [Source:ZFIN;Acc:ZDB-GENE-030131-5499]	protein_coding	4.57313	4.73528	5.35888	6.87673	5.70968	4.93208	38.4523	1.20877	0.70048	1.72563	0.0844147	0.325516
ENSDARG00000003934	nxnl2		nucleoredoxin like 2 [Source:ZFIN;Acc:ZDB-GENE-041212-55]	protein_coding	1	2.01898	1	1	1	1	0.293558	-1.78241	4.06623	-0.438344	0.661137
ENSDARG00000003938	rpa1		replication protein A1 [Source:ZFIN;Acc:ZDB-GENE-030912-3]	protein_coding	2.89744	3.35218	4.18479	4.25906	4.45682	3.76794	10.6156	0.669559	0.762455	0.878162	0.379856	0.677849
ENSDARG00000003940	mtfr1l		mitochondrial fission regulator 1-like [Source:ZFIN;Acc:ZDB-GENE-030131-6228]	protein_coding,retained_intron	3.87961	4.20349	3.1152	3.68142	3.1607	3.23208	8.40496	-0.474492	0.811241	-0.584897	0.558617	0.803069
ENSDARG00000003941	rrs1		RRS1 ribosome biogenesis regulator homolog (S. cerevisiae) [Source:ZFIN;Acc:ZDB-GENE-030131-9345]	protein_coding	3.68953	2.61021	2.27989	3.95766	4.97757	4.53182	11.0782	1.88221	0.84992	2.21457	0.0267897	0.171431
ENSDARG00000003944	nmur1b		neuromedin U receptor 1b [Source:ZFIN;Acc:ZDB-GENE-131121-154]	protein_coding	1	1	1	1	1	1	0
ENSDARG00000003952	pfn2		profilin 2 [Source:ZFIN;Acc:ZDB-GENE-040115-4]	protein_coding	9.94664	10.225	9.37032	9.69466	8.90219	8.70475	627.479	-0.728655	0.519023	-1.4039	0.160349	0.447971
ENSDARG00000003961	parp3		poly (ADP-ribose) polymerase family, member 3 [Source:ZFIN;Acc:ZDB-GENE-030131-7435]	protein_coding	4.57313	4.35591	3.84577	4.67042	3.98962	4.15778	14.5301	0.0390253	0.671463	0.0581198	0.953653	0.982518
ENSDARG00000003963	traf4a		tnf receptor-associated factor 4a [Source:ZFIN;Acc:ZDB-GENE-040308-1]	protein_coding	3.47054	3.35218	5.18098	4.94857	3.82269	3.23208	13.5258	-0.0725036	0.886437	-0.0817921	0.934812	0.975403
ENSDARG00000003965	tlx1		T cell leukemia homeobox 1 [Source:ZFIN;Acc:ZDB-GENE-021021-2]	protein_coding	1	1	1	1	1	1	0
ENSDARG00000003968	larp6b		La ribonucleoprotein domain family, member 6b [Source:ZFIN;Acc:ZDB-GENE-041008-244]	protein_coding	1	1	1	1	1	1	0
ENSDARG00000003970	trim35-13		tripartite motif containing 35-13 [Source:ZFIN;Acc:ZDB-GENE-110920-5]	protein_coding	1	1	1	1	1	1	0
ENSDARG00000003971	isl2a		ISL LIM homeobox 2a [Source:ZFIN;Acc:ZDB-GENE-980526-562]	protein_coding	1	1	1	1	1	1	0
ENSDARG00000003973	chordc1a		cysteine and histidine-rich domain (CHORD) containing 1a [Source:ZFIN;Acc:ZDB-GENE-050626-79]	protein_coding	2.89744	3.35218	2.53818	3.05613	3.52934	3.76794	6.12004	0.685236	0.897286	0.763676	0.44506	0.726544
ENSDARG00000003974	spoplb		speckle-type POZ protein-like b [Source:ZFIN;Acc:ZDB-GENE-061103-277]	processed_transcript,protein_coding	3.21226	3.02837	3.93828	3.5762	3.73138	4.06974	8.46324	0.381151	0.775175	0.491697	0.622934	0.837187
ENSDARG00000003977	zgc:153896		zgc:153896 [Source:ZFIN;Acc:ZDB-GENE-060825-119]	protein_coding	2.49416	1	1.56176	1.53729	1	1	0.7533	-2.17841	2.64187	-0.82457	0.409616
ENSDARG00000003984	LTN1	LTN1	si:dkey-175g6.5 [Source:ZFIN;Acc:ZDB-GENE-091204-127]	protein_coding	3.68953	4.49375	4.18479	3.87133	3.52934	3.52475	10.8407	-0.579307	0.705233	-0.82144	0.411396	0.701005
ENSDARG00000003989	crhr1		corticotropin releasing hormone receptor 1 [Source:ZFIN;Acc:ZDB-GENE-081231-1]	protein_coding	1	2.01898	2.27989	1	3.41661	3.38582	2.92337	1.70919	1.66895	1.02411	0.305786
ENSDARG00000003991	fhl2b		four and a half LIM domains 2b [Source:ZFIN;Acc:ZDB-GENE-041010-121]	protein_coding,retained_intron	1.93244	1	1.56176	1	1.90136	2.04026	0.882334	0.38834	2.21003	0.175717	0.860516
ENSDARG00000003994	syt9a		synaptotagmin IXa [Source:ZFIN;Acc:ZDB-GENE-031002-18]	protein_coding	1	1	1	1	1	1	0
ENSDARG00000003998	phyhipla		phytanoyl-CoA 2-hydroxylase interacting protein-like a [Source:ZFIN;Acc:ZDB-GENE-061215-64]	nonsense_mediated_decay,protein_coding	1	1	1.56176	1.53729	1	1.61193	0.39212	0.309535	3.17261	0.097565	0.922278
ENSDARG00000004015	adcyap1a		adenylate cyclase activating polypeptide 1a [Source:ZFIN;Acc:ZDB-GENE-020809-4]	protein_coding	1	2.01898	1	1	2.20273	1	0.634067	0.531594	3.26682	0.162725	0.870735
ENSDARG00000004017	spag1a		sperm associated antigen 1a [Source:ZFIN;Acc:ZDB-GENE-030131-9443]	protein_coding	3.21226	3.61646	4.39525	4.44986	3.98962	4.06974	11.5422	0.383454	0.724756	0.52908	0.59675	0.822016
ENSDARG00000004018	CHST13	CHST13	si:ch211-236h17.3 [Source:ZFIN;Acc:ZDB-GENE-030131-738]	protein_coding	1.93244	2.61021	1	1	1	1	0.838279	-3.51857	2.95863	-1.18926	0.234339
ENSDARG00000004023	isl1		ISL LIM homeobox 1 [Source:ZFIN;Acc:ZDB-GENE-980526-112]	protein_coding	1	1	1	1	1	1	0
ENSDARG00000004034	arhgdig		Rho GDP dissociation inhibitor (GDI) gamma [Source:ZFIN;Acc:ZDB-GENE-040426-1493]	protein_coding	8.02245	7.22703	6.69876	6.31494	7.59836	7.72972	134.116	-0.115649	0.597773	-0.193466	0.846594	0.939557
ENSDARG00000004037	cog2		component of oligomeric golgi complex 2 [Source:ZFIN;Acc:ZDB-GENE-040426-2671]	protein_coding	2.89744	2.61021	3.6408	3.68142	3.41661	3.76794	6.91805	0.584712	0.844843	0.692095	0.488878	0.760477
ENSDARG00000004046	phf6		PHD finger protein 6 [Source:ZFIN;Acc:ZDB-GENE-030131-5278]	protein_coding	3.47054	4.35591	1.96506	3.87133	3.52934	3.05998	8.04437	-0.00678149	0.981973	-0.00690598	0.99449	0.996829
ENSDARG00000004049	marcksa		myristoylated alanine-rich protein kinase C substrate a [Source:ZFIN;Acc:ZDB-GENE-050522-145]	protein_coding	1	2.01898	1.96506	4.03911	2.20273	2.6384	3.50797	2.42095	1.45655	1.66211	0.0964898	0.348052
ENSDARG00000004051	CR354540.1		cytochrome P450, family 7, subfamily A, polypeptide 1b [Source:NCBI gene;Acc:559097]	protein_coding	1	1	1.96506	1	1.51996	1.61193	0.4984	-0.316953	2.9617	-0.107017	0.914775
ENSDARG00000004055	uhrf1bp1l		UHRF1 binding protein 1-like [Source:ZFIN;Acc:ZDB-GENE-041210-177]	protein_coding	4.04754	3.02837	4.02521	2.70319	3.29433	3.76794	7.93773	-0.580487	0.822191	-0.706024	0.480173	0.753785
ENSDARG00000004059	galk2		galactokinase 2 [Source:ZFIN;Acc:ZDB-GENE-041114-143]	protein_coding	2.49416	2.01898	1.96506	3.20474	1.90136	2.04026	2.58172	0.60283	1.33815	0.450496	0.652353
ENSDARG00000004060	bhlhe40		basic helix-loop-helix family, member e40 [Source:ZFIN;Acc:ZDB-GENE-030131-3133]	protein_coding	5.45257	4.49375	4.93377	6.56918	5.95141	5.93475	41.4015	1.23305	0.556636	2.21519	0.0267471	0.171272
ENSDARG00000004074	bach2b		BTB and CNC homology 1, basic leucine zipper transcription factor 2b [Source:ZFIN;Acc:ZDB-GENE-041001-139]	processed_transcript,protein_coding	2.89744	3.02837	3.1152	3.46268	3.63389	4.06974	7.11634	0.889975	0.825574	1.07801	0.28103	0.587638
ENSDARG00000004078	acsl4a		acyl-CoA synthetase long chain family member 4a [Source:ZFIN;Acc:ZDB-GENE-040426-1565]	protein_coding	5.26078	4.8424	5.576	5.47303	5.44811	5.5021	31.9923	0.217966	0.500688	0.435333	0.663321	0.8578
ENSDARG00000004082	cx39.9		connexin 39.9 [Source:ZFIN;Acc:ZDB-GENE-040406-2]	protein_coding	1	1	1.56176	1	1	1	0.121876	-1.61115	4.07189	-0.395677	0.692343
ENSDARG00000004094	acsbg2		acyl-CoA synthetase bubblegum family member 2 [Source:ZFIN;Acc:ZDB-GENE-030131-7099]	protein_coding	4.95755	5.68008	4.93377	6.15969	5.73341	5.43321	36.8622	0.610929	0.561999	1.08706	0.277009	0.583752
ENSDARG00000004105	tie1		tyrosine kinase with immunoglobulin-like and EGF-like domains 1 [Source:ZFIN;Acc:ZDB-GENE-990415-55]	protein_coding	2.89744	3.35218	2.75717	2.23494	1.90136	2.86454	3.85713	-0.923192	1.07633	-0.857719	0.391048	0.686531
ENSDARG00000004109	zgc:162154		zgc:162154 [Source:ZFIN;Acc:ZDB-GENE-070424-57]	protein_coding	1	1	1	1	1	1	0
ENSDARG00000004111	esr1		estrogen receptor 1 [Source:ZFIN;Acc:ZDB-GENE-020806-5]	protein_coding	1	1	1	1	1	1.61193	0.141145	0.255337	4.08047	0.0625753	0.950105
ENSDARG00000004114	tti1		TELO2 interacting protein 1 [Source:ZFIN;Acc:ZDB-GENE-080819-3]	protein_coding	1	1	1.56176	1.53729	1	1.61193	0.39212	0.309535	3.17261	0.097565	0.922278
ENSDARG00000004115	mgat4b		alpha-1,3-mannosyl-glycoprotein 4-beta-N-acetylglucosaminyltransferase B [Source:ZFIN;Acc:ZDB-GENE-040704-19]	protein_coding	3.68953	4.20349	3.52624	3.5762	3.52934	2.86454	8.44854	-0.547872	0.786279	-0.696791	0.485933	0.75916
ENSDARG00000004130	mvk		mevalonate kinase [Source:ZFIN;Acc:ZDB-GENE-041114-37]	protein_coding	1	1	1	1.53729	1.51996	2.37011	0.666035	2.528	2.63595	0.959044	0.337537
ENSDARG00000004131	rttn		rotatin [Source:ZFIN;Acc:ZDB-GENE-090609-5]	protein_coding	3.21226	3.83974	3.1152	1.92788	1.90136	1.61193	4.24548	-2.48613	1.12551	-2.20889	0.0271826	0.172872
ENSDARG00000004132	usp19		ubiquitin specific peptidase 19 [Source:ZFIN;Acc:ZDB-GENE-030131-3055]	protein_coding	5.11712	5.20557	5.54691	4.61836	5.19823	5.69099	29.641	-0.0916932	0.551417	-0.166286	0.867932	0.948335
ENSDARG00000004141	zgc:92630		zgc:92630 [Source:ZFIN;Acc:ZDB-GENE-040718-449]	protein_coding	1	1	1	1	1.90136	1.61193	0.36815	1.68674	3.76613	0.44787	0.654247
ENSDARG00000004150	grm2a		glutamate receptor, metabotropic 2a [Source:ZFIN;Acc:ZDB-GENE-030131-8097]	protein_coding	1	1	1	1.53729	1	1	0.129099	0.255337	4.08047	0.0625753	0.950105
ENSDARG00000004151	rab23		RAB23, member RAS oncogene family [Source:ZFIN;Acc:ZDB-GENE-050522-328]	protein_coding	3.21226	3.61646	5.02097	3.05613	2.8494	2.6384	8.52177	-1.61795	0.883896	-1.83048	0.0671785	0.285232
ENSDARG00000004154	orai1b		ORAI calcium release-activated calcium modulator 1b [Source:ZFIN;Acc:ZDB-GENE-050522-100]	protein_coding	2.49416	3.02837	2.27989	3.46268	3.01343	3.05998	4.681	0.820377	0.99825	0.821815	0.411182	0.700988
ENSDARG00000004158	tmem63c		transmembrane protein 63C [Source:ZFIN;Acc:ZDB-GENE-120928-2]	protein_coding,retained_intron	1.93244	1	1	1	1	1.61193	0.392307	-0.815532	3.75449	-0.217215	0.828041
ENSDARG00000004160	reep3b		receptor accessory protein 3b [Source:ZFIN;Acc:ZDB-GENE-040426-730]	protein_coding	4.67926	4.49375	4.10721	3.87133	4.71695	5.11914	17.5117	0.220512	0.657116	0.335575	0.737191	0.891008
ENSDARG00000004161	ik		IK cytokine [Source:ZFIN;Acc:ZDB-GENE-030131-960]	protein_coding	5.95329	5.03538	4.52024	5.61262	5.3594	5.28471	32.1338	0.144936	0.611871	0.236874	0.812754	0.924361
ENSDARG00000004167	zgc:110366		zgc:110366 [Source:ZFIN;Acc:ZDB-GENE-050417-302]	processed_transcript,protein_coding	2.89744	2.01898	2.27989	2.70319	2.20273	2.04026	2.68097	-0.137386	1.22768	-0.111907	0.910897
ENSDARG00000004169	stmn1a		stathmin 1a [Source:ZFIN;Acc:ZDB-GENE-031006-14]	nonsense_mediated_decay,protein_coding	2.89744	4.03305	3.2656	5.94401	4.85314	5.16235	20.3391	2.17556	0.734856	2.96052	0.00307117	0.0445925
ENSDARG00000004171	rabac1		Rab acceptor 1 (prenylated) [Source:ZFIN;Acc:ZDB-GENE-040625-146]	nonsense_mediated_decay,protein_coding	5.6741	5.49545	4.18479	4.25906	5.91037	5.7202	31.8505	0.188203	0.713305	0.263846	0.791898	0.917164
ENSDARG00000004173	copa		coatomer protein complex, subunit alpha [Source:ZFIN;Acc:ZDB-GENE-020905-2]	processed_transcript,protein_coding,retained_intron	4.95755	4.94212	5.68682	6.17779	5.55849	4.98116	34.3899	0.445155	0.5977	0.744779	0.456405	0.736205
ENSDARG00000004174	cnot1		CCR4-NOT transcription complex, subunit 1 [Source:ZFIN;Acc:ZDB-GENE-040915-1]	protein_coding,retained_intron	5.19074	5.94336	6.64487	5.31847	5.4765	5.36087	42.0447	-0.688078	0.551248	-1.24822	0.211951	0.513494
ENSDARG00000004176	ulk4		unc-51 like kinase 4 [Source:ZFIN;Acc:ZDB-GENE-100922-243]	protein_coding	1	2.01898	2.53818	1	1	1.61193	0.922209	-2.56497	2.47102	-1.03802	0.29926
ENSDARG00000004177	fam169ab		family with sequence similarity 169, member Ab [Source:ZFIN;Acc:ZDB-GENE-091118-95]	protein_coding	2.89744	2.61021	3.2656	3.68142	3.29433	3.38582	6.01548	0.631	0.875036	0.721113	0.47084	0.74693
ENSDARG00000004184	nf1b		neurofibromin 1b [Source:ZFIN;Acc:ZDB-GENE-091111-4]	protein_coding	5.45257	6.32216	6.83734	4.76922	3.98962	3.76794	38.2968	-2.17243	0.632867	-3.43267	0.000597664	0.0141966
ENSDARG00000004187	zgc:122979		zgc:122979 [Source:ZFIN;Acc:ZDB-GENE-051127-45]	protein_coding	1	1	1.56176	1	1.90136	2.04026	0.631171	1.23645	2.71302	0.455745	0.648573
ENSDARG00000004189	cbx1a		chromobox homolog 1a (HP1 beta homolog Drosophila) [Source:ZFIN;Acc:ZDB-GENE-030131-4945]	protein_coding	4.33414	1	4.18479	4.50824	4.71695	5.16235	15.2475	1.1734	0.875315	1.34055	0.180067	0.476342
ENSDARG00000004196	tnfsf10l		TNF superfamily member 10, like [Source:ZFIN;Acc:ZDB-GENE-010801-1]	protein_coding,retained_intron	5.03954	4.20349	3.52624	1.92788	5.80234	6.5039	26.9885	1.30311	1.06125	1.2279	0.219485	0.5227
ENSDARG00000004199	spam1		sperm adhesion molecule 1 [Source:ZFIN;Acc:ZDB-GENE-050506-63]	protein_coding	1	1	1.56176	1	1	1.61193	0.263021	-0.649371	4.07189	-0.159477	0.873293
ENSDARG00000004204	efhc2		EF-hand domain (C-terminal) containing 2 [Source:ZFIN;Acc:ZDB-GENE-031001-10]	nonsense_mediated_decay,protein_coding	1.93244	1	1	1	1	1	0.251162	-1.78241	4.06623	-0.438344	0.661137
ENSDARG00000004211	ccdc106a		coiled-coil domain containing 106a [Source:ZFIN;Acc:ZDB-GENE-050220-4]	protein_coding	1.93244	3.02837	2.75717	2.48798	1.51996	2.37011	2.79455	-0.733022	1.25886	-0.582288	0.560372
ENSDARG00000004218	rnd1b		Rho family GTPase 1b [Source:ZFIN;Acc:ZDB-GENE-060315-7]	nonsense_mediated_decay,protein_coding	3.21226	3.02837	1	2.23494	2.20273	1.61193	2.75427	-1.02662	1.48985	-0.689074	0.490777
ENSDARG00000004219	slc6a3		solute carrier family 6 (neurotransmitter transporter), member 3 [Source:ZFIN;Acc:ZDB-GENE-010316-1]	protein_coding	1	2.01898	1	1	1	1	0.293558	-1.78241	4.06623	-0.438344	0.661137
ENSDARG00000004227	pde3a		phosphodiesterase 3A, cGMP-inhibited [Source:ZFIN;Acc:ZDB-GENE-041210-23]	protein_coding	1	1	2.75717	1.53729	3.1607	2.04026	1.92879	0.896611	1.78866	0.501276	0.616177
ENSDARG00000004232	dlb		deltaB [Source:ZFIN;Acc:ZDB-GENE-980526-114]	processed_transcript,protein_coding	1	1	1	1	1	1.61193	0.141145	0.255337	4.08047	0.0625753	0.950105
ENSDARG00000004243	asic4b		acid-sensing (proton-gated) ion channel family member 4b [Source:ZFIN;Acc:ZDB-GENE-040513-6]	protein_coding	1.93244	1	1	1	1	1	0.251162	-1.78241	4.06623	-0.438344	0.661137
ENSDARG00000004246	slit2		slit homolog 2 (Drosophila) [Source:ZFIN;Acc:ZDB-GENE-010306-3]	protein_coding	2.89744	3.02837	1.96506	1	4.39865	4.82859	7.90359	1.73879	1.32537	1.31193	0.189544	0.488746
ENSDARG00000004251	dhfr		dihydrofolate reductase [Source:ZFIN;Acc:ZDB-GENE-010406-5]	protein_coding	1	1	2.75717	2.23494	2.66429	3.38582	2.69335	1.48626	1.53216	0.970041	0.332026
ENSDARG00000004256	wnt11		wingless-type MMTV integration site family, member 11 [Source:ZFIN;Acc:ZDB-GENE-990603-12]	protein_coding	1	1	1.56176	1.53729	1.51996	1	0.364478	0.186158	3.22798	0.0576702	0.954011
ENSDARG00000004260	cul5b		cullin 5b [Source:ZFIN;Acc:ZDB-GENE-091113-45]	protein_coding	1	2.01898	1	1	1	1	0.293558	-1.78241	4.06623	-0.438344	0.661137
ENSDARG00000004261	tmed9		transmembrane p24 trafficking protein 9 [Source:ZFIN;Acc:ZDB-GENE-050417-434]	protein_coding	5.26078	5.79122	5.02097	5.78781	5.19823	5.59963	34.9231	0.169781	0.548949	0.309285	0.757105	0.901434
ENSDARG00000004262	cyp46a1.2		cytochrome P450, family 46, subfamily A, polypeptide 1, tandem duplicate 2 [Source:ZFIN;Acc:ZDB-GENE-040426-1184]	protein_coding	1.93244	1	2.27989	3.05613	3.1607	2.04026	2.71079	1.60686	1.3963	1.1508	0.249815
ENSDARG00000004270	atl3		atlastin 3 [Source:ZFIN;Acc:ZDB-GENE-041010-109]	protein_coding	7.1114	6.96784	6.63108	7.67989	6.68185	6.87246	106.48	0.241648	0.515934	0.46837	0.63952	0.846931
ENSDARG00000004274	zgc:112496		zgc:112496 [Source:ZFIN;Acc:ZDB-GENE-050320-25]	protein_coding	2.49416	2.01898	3.6408	4.81619	3.1607	2.86454	7.49413	1.23005	1.06913	1.15052	0.249931	0.557452
ENSDARG00000004280	seh1l		SEH1-like (S. cerevisiae) [Source:ZFIN;Acc:ZDB-GENE-030131-6689]	protein_coding,retained_intron	1.93244	2.61021	5.51723	5.10808	4.33803	4.3192	15.8752	0.485406	1.03946	0.466981	0.640514	0.847013
ENSDARG00000004282	zgc:77375		zgc:77375 [Source:ZFIN;Acc:ZDB-GENE-040426-1827]	protein_coding	2.49416	2.01898	1.96506	2.23494	2.66429	2.04026	2.27673	0.301494	1.30456	0.231107	0.817232
ENSDARG00000004291	hecw1b		HECT, C2 and WW domain containing E3 ubiquitin protein ligase 1b [Source:ZFIN;Acc:ZDB-GENE-060503-2]	protein_coding	1	2.61021	1.96506	1	1	1	0.83087	-3.54278	2.86861	-1.23502	0.216824
ENSDARG00000004296	ambp		alpha-1-microglobulin/bikunin precursor [Source:ZFIN;Acc:ZDB-GENE-040426-1608]	processed_transcript,protein_coding,retained_intron	1	2.01898	1	1	1	1	0.293558	-1.78241	4.06623	-0.438344	0.661137
ENSDARG00000004297	irf2bpl		interferon regulatory factor 2 binding protein-like [Source:ZFIN;Acc:ZDB-GENE-040426-1968]	protein_coding	3.21226	2.01898	2.53818	3.7795	3.41661	4.06974	6.57505	1.42967	0.922148	1.55037	0.121052	0.386954
ENSDARG00000004301	rhogb		ras homolog family member Gb [Source:ZFIN;Acc:ZDB-GENE-030131-8877]	protein_coding	3.21226	3.35218	3.52624	2.70319	4.13922	3.65146	7.49764	0.269543	0.847427	0.318072	0.750431	0.898034
ENSDARG00000004302	slc45a1		solute carrier family 45, member 1 [Source:ZFIN;Acc:ZDB-GENE-070112-2152]	nonsense_mediated_decay,protein_coding	1	2.61021	1	1	1	1.61193	0.728262	-2.01594	3.1684	-0.636264	0.524605
ENSDARG00000004305	vangl1		VANGL planar cell polarity protein 1 [Source:ZFIN;Acc:ZDB-GENE-040621-2]	protein_coding	1.93244	2.61021	2.27989	2.23494	1	1	1.5912	-1.62673	1.86888	-0.870428	0.384067
ENSDARG00000004306	klhl18		kelch-like family member 18 [Source:ZFIN;Acc:ZDB-GENE-030131-5785]	protein_coding	1.93244	2.01898	1.96506	2.70319	1.90136	3.87571	3.35471	1.7054	1.33107	1.28122	0.200115
ENSDARG00000004307	lypd6		LY6/PLAUR domain containing 6 [Source:ZFIN;Acc:ZDB-GENE-040912-117]	protein_coding	1	1	1	1	1	1.61193	0.141145	0.255337	4.08047	0.0625753	0.950105
ENSDARG00000004308	fam8a1b		family with sequence similarity 8, member A1b [Source:ZFIN;Acc:ZDB-GENE-050410-14]	protein_coding	1	2.61021	1.96506	2.23494	1.51996	2.37011	1.7551	0.19021	1.59494	0.119258	0.905071
ENSDARG00000004311	ldlrap1a		low density lipoprotein receptor adaptor protein 1a [Source:ZFIN;Acc:ZDB-GENE-030328-13]	protein_coding	4.45858	3.83974	3.4018	2.70319	4.33803	4.06974	10.6261	-0.135789	0.821559	-0.165282	0.868722	0.948528
ENSDARG00000004318	cbwd		COBW domain containing [Source:ZFIN;Acc:ZDB-GENE-040426-2388]	protein_coding	2.49416	2.01898	2.53818	2.48798	2.45189	3.65146	3.66524	0.849051	1.14244	0.743191	0.457366	0.737142
ENSDARG00000004322	ush1ga		Usher syndrome 1Ga (autosomal recessive) [Source:ZFIN;Acc:ZDB-GENE-131120-173]	protein_coding	1	2.01898	1	1	1	1	0.293558	-1.78241	4.06623	-0.438344	0.661137
ENSDARG00000004325	casp9		caspase 9, apoptosis-related cysteine peptidase [Source:ZFIN;Acc:ZDB-GENE-030825-5]	processed_transcript,protein_coding	3.47054	2.61021	2.27989	4.11621	2.20273	2.37011	5.16718	0.461476	1.15031	0.401175	0.688292	0.866104
ENSDARG00000004328	LIN28A	LIN28A	si:ch1073-284b18.2 [Source:ZFIN;Acc:ZDB-GENE-110914-157]	protein_coding	1	1	1	1	1	1	0
ENSDARG00000004336	exoc4		exocyst complex component 4 [Source:ZFIN;Acc:ZDB-GENE-041210-112]	protein_coding	3.21226	2.61021	4.4591	1.92788	2.20273	3.38582	5.87903	-1.34094	1.06093	-1.26393	0.206257	0.506744
ENSDARG00000004343	nelfe		negative elongation factor complex member E [Source:ZFIN;Acc:ZDB-GENE-040718-69]	nonsense_mediated_decay,protein_coding	3.87961	3.02837	2.75717	5.71532	4.61845	4.7171	16.6751	2.09649	0.786025	2.66721	0.00764836	0.0801951
ENSDARG00000004358	gnb3a		guanine nucleotide binding protein (G protein), beta polypeptide 3a [Source:ZFIN;Acc:ZDB-GENE-040718-134]	protein_coding	1	1	1	1	1	1	0
ENSDARG00000004363	lhfpl6		LHFPL tetraspan subfamily member 6 [Source:ZFIN;Acc:ZDB-GENE-041212-82]	protein_coding	1.93244	2.01898	1	3.20474	2.8494	3.23208	3.24654	2.59208	1.44542	1.79331	0.0729237
ENSDARG00000004372	fmnl3		formin-like 3 [Source:ZFIN;Acc:ZDB-GENE-030131-1571]	protein_coding	3.87961	3.02837	2.94726	2.70319	4.66854	4.77392	10.4676	1.102	0.903918	1.21914	0.222791	0.526898
ENSDARG00000004377	ppp1r13ba		protein phosphatase 1, regulatory subunit 13Ba [Source:ZFIN;Acc:ZDB-GENE-030131-9805]	processed_transcript,protein_coding,retained_intron	4.45858	5.03538	5.86236	4.90578	3.98962	4.15778	22.2921	-0.878624	0.668619	-1.31409	0.188817	0.487481
ENSDARG00000004378	yrk		Yes-related kinase [Source:ZFIN;Acc:ZDB-GENE-030131-9517]	protein_coding,retained_intron	4.19795	4.03305	3.74692	2.48798	3.63389	3.38582	8.78547	-0.916572	0.788398	-1.16258	0.245002	0.55173
ENSDARG00000004386	si:dkey-153k10.9		si:dkey-153k10.9 [Source:ZFIN;Acc:ZDB-GENE-030131-3893]	protein_coding	1	2.01898	1	1	1	2.04026	0.575848	0.208696	3.3752	0.061832	0.950697
ENSDARG00000004392	hdr		hematopoietic death receptor [Source:ZFIN;Acc:ZDB-GENE-030826-5]	protein_coding	1	1	1.56176	1	1	1.61193	0.263021	-0.649371	4.07189	-0.159477	0.873293
ENSDARG00000004396	b3gnt5b		UDP-GlcNAc:betaGal beta-1,3-N-acetylglucosaminyltransferase 5b [Source:ZFIN;Acc:ZDB-GENE-041010-166]	protein_coding	1	2.01898	1.96506	1	3.1607	2.37011	1.86877	1.29067	1.84135	0.700935	0.483343
ENSDARG00000004402	elovl6		ELOVL fatty acid elongase 6 [Source:ZFIN;Acc:ZDB-GENE-030114-1]	protein_coding	4.45858	3.35218	2.75717	1.53729	3.29433	3.76794	7.24962	-0.725154	1.0647	-0.681089	0.495815	0.76562
ENSDARG00000004405	snx10a		sorting nexin 10a [Source:ZFIN;Acc:ZDB-GENE-050809-44]	protein_coding	1	1	2.27989	1	1.90136	2.37011	1.01607	0.596815	2.37732	0.251045	0.801779
ENSDARG00000004406	spra		sepiapterin reductase a [Source:ZFIN;Acc:ZDB-GENE-050522-412]	protein_coding	7.30617	7.08154	5.6599	3.05613	5.53168	5.53535	59.5174	-1.88737	0.793106	-2.37972	0.0173257	0.133093
ENSDARG00000004415	tcf7l2		transcription factor 7 like 2 [Source:ZFIN;Acc:ZDB-GENE-991110-8]	processed_transcript,protein_coding	3.87961	3.61646	3.6408	2.23494	5.05493	5.7202	15.8149	1.30543	0.960174	1.35958	0.173963	0.467758
ENSDARG00000004427	dpy30		dpy-30 histone methyltransferase complex regulatory subunit [Source:ZFIN;Acc:ZDB-GENE-040718-136]	nonsense_mediated_decay,protein_coding	3.47054	2.01898	3.2656	4.38902	3.52934	3.87571	8.17772	1.12136	0.866601	1.29398	0.195673	0.494815
ENSDARG00000004433	btk		Bruton agammaglobulinemia tyrosine kinase [Source:ZFIN;Acc:ZDB-GENE-070531-1]	protein_coding	2.89744	2.01898	2.53818	1.92788	3.1607	3.38582	3.82993	0.571852	1.1292	0.506422	0.612561	0.831871
ENSDARG00000004436	fam92a1		family with sequence similarity 92, member A1 [Source:ZFIN;Acc:ZDB-GENE-040801-123]	protein_coding,retained_intron	1.93244	2.01898	2.75717	3.33947	2.45189	2.37011	3.19343	0.732412	1.20111	0.609779	0.542009
ENSDARG00000004445	grm5a		glutamate receptor, metabotropic 5a [Source:ZFIN;Acc:ZDB-GENE-090821-9]	protein_coding	1.93244	1	1	1	1	1	0.251162	-1.78241	4.06623	-0.438344	0.661137
ENSDARG00000004447	aplnr2		apelin receptor 2 [Source:ZFIN;Acc:ZDB-GENE-030131-4347]	protein_coding	1	1	1.96506	1	1.51996	1	0.357256	-1.18385	3.86279	-0.306474	0.759244
ENSDARG00000004451	tnfrsfa		tumor necrosis factor receptor superfamily, member a [Source:ZFIN;Acc:ZDB-GENE-010802-1]	protein_coding	4.19795	4.61957	4.25841	3.5762	3.41661	3.76794	11.7911	-0.890319	0.67202	-1.32484	0.185224	0.483199
ENSDARG00000004452	tardbpl		TAR DNA binding protein, like [Source:ZFIN;Acc:ZDB-GENE-031030-1]	nonsense_mediated_decay,protein_coding	4.19795	5.12298	4.84096	5.66488	5.23194	5.16235	26.5115	0.646541	0.57631	1.12186	0.261921	0.56869
ENSDARG00000004455	p2rx5		purinergic receptor P2X, ligand-gated ion channel, 5 [Source:ZFIN;Acc:ZDB-GENE-030319-5]	protein_coding	1	1	1.96506	1.53729	1.90136	1.61193	0.741001	0.620514	2.28663	0.271366	0.786109
ENSDARG00000004459	unc119.2		unc-119 lipid binding chaperone B homolog 2 [Source:ZFIN;Acc:ZDB-GENE-030131-7635]	protein_coding	1.93244	1	1	1	1	1	0.251162	-1.78241	4.06623	-0.438344	0.661137
ENSDARG00000004460	desi2		desumoylating isopeptidase 2 [Source:ZFIN;Acc:ZDB-GENE-040801-39]	protein_coding	2.49416	2.01898	3.4018	3.33947	3.63389	3.65146	5.82814	0.940717	0.935972	1.00507	0.314864	0.618272
ENSDARG00000004470	prkcsh		protein kinase C substrate 80K-H [Source:ZFIN;Acc:ZDB-GENE-040426-770]	protein_coding	5.03954	4.73528	4.88811	5.21711	4.76379	4.98116	23.6054	0.118411	0.545064	0.217243	0.828019	0.931532
ENSDARG00000004472	atat1		alpha tubulin acetyltransferase 1 [Source:ZFIN;Acc:ZDB-GENE-040426-2120]	protein_coding	2.49416	2.61021	1	2.48798	2.45189	1.61193	2.20099	0.170939	1.5491	0.110347	0.912134
ENSDARG00000004473	tbx21		T-box 21 [Source:ZFIN;Acc:ZDB-GENE-080104-3]	protein_coding	1.93244	1	1	1	2.45189	2.04026	0.987463	1.65148	2.42986	0.679661	0.496719
ENSDARG00000004492	pcyt1ab		phosphate cytidylyltransferase 1, choline, alpha b [Source:ZFIN;Acc:ZDB-GENE-050522-114]	protein_coding	1.93244	3.35218	2.75717	1	1	2.04026	2.31707	-2.90991	1.74661	-1.66603	0.0957074
ENSDARG00000004497	tspan33a		tetraspanin 33a [Source:ZFIN;Acc:ZDB-GENE-040718-361]	protein_coding	1	2.61021	2.53818	1.92788	3.90857	4.82859	6.56398	2.32109	1.27096	1.82625	0.067812	0.286506
ENSDARG00000004498	xkr8.1		XK, Kell blood group complex subunit-related family, member 8, tandem duplicate 1 [Source:ZFIN;Acc:ZDB-GENE-110106-1]	protein_coding	1.93244	2.01898	2.94726	1	1	1	1.27598	-4.22557	2.19572	-1.92446	0.0542972
ENSDARG00000004502	rcor3		REST corepressor 3 [Source:ZFIN;Acc:ZDB-GENE-050208-371]	protein_coding	2.49416	3.02837	2.94726	2.48798	1.90136	3.23208	3.84567	-0.304239	1.09173	-0.278676	0.780494	0.911521
ENSDARG00000004517	ppat		phosphoribosyl pyrophosphate amidotransferase [Source:ZFIN;Acc:ZDB-GENE-041210-323]	protein_coding	2.89744	2.61021	4.32845	4.50824	3.1607	3.23208	8.52156	0.334892	0.948066	0.353237	0.723911	0.884217
ENSDARG00000004525	zgc:63882		zgc:63882 [Source:ZFIN;Acc:ZDB-GENE-040426-1286]	protein_coding	3.47054	4.61957	3.6408	3.87133	4.39865	3.97598	11.9649	0.122258	0.724808	0.168676	0.866051	0.947954
ENSDARG00000004527	pin4		protein (peptidylprolyl cis/trans isomerase) NIMA-interacting, 4 (parvulin) [Source:ZFIN;Acc:ZDB-GENE-050522-117]	protein_coding	2.49416	2.01898	3.4018	5.41318	4.33803	4.59626	13.0498	2.4318	0.857466	2.83603	0.00456787	0.0591585
ENSDARG00000004529	zgc:173742		zgc:173742 [Source:ZFIN;Acc:ZDB-GENE-030131-6489]	protein_coding	1	2.01898	2.27989	1.53729	1	1.61193	0.929431	-1.37237	2.19723	-0.624594	0.532237
ENSDARG00000004537	kmt2a		lysine (K)-specific methyltransferase 2A [Source:ZFIN;Acc:ZDB-GENE-080521-3]	protein_coding	6.25733	6.32216	7.60943	5.63899	6.3081	6.64766	76.2642	-0.632001	0.571863	-1.10516	0.26909	0.576366
ENSDARG00000004539	ptgs2a		prostaglandin-endoperoxide synthase 2a [Source:ZFIN;Acc:ZDB-GENE-020530-2]	protein_coding,retained_intron	3.21226	2.01898	3.52624	1.92788	4.06636	3.52475	5.97502	0.409647	1.06093	0.38612	0.699408	0.872377
ENSDARG00000004561	prkcg		protein kinase C, gamma [Source:ZFIN;Acc:ZDB-GENE-090206-1]	protein_coding	1	1	1.96506	1	1	1	0.243753	-2.14203	4.056	-0.528115	0.59742
ENSDARG00000004574	gtf3c2		general transcription factor IIIC, polypeptide 2, beta [Source:ZFIN;Acc:ZDB-GENE-041014-349]	protein_coding	3.21226	1	3.4018	3.20474	1.51996	2.37011	3.67126	-0.485039	1.34331	-0.361078	0.718041	0.88154
ENSDARG00000004576	plk4		polo-like kinase 4 (Drosophila) [Source:ZFIN;Acc:ZDB-GENE-030619-14]	protein_coding	1.93244	2.61021	1.96506	3.05613	1.51996	1.61193	2.24037	0.151867	1.47142	0.103211	0.917795
ENSDARG00000004577	zgc:194665		zgc:194665 [Source:ZFIN;Acc:ZDB-GENE-080722-38]	protein_coding	2.49416	1	1	1	1	1	0.502325	-2.81241	4.02329	-0.699032	0.484532
ENSDARG00000004580	nmnat2		nicotinamide nucleotide adenylyltransferase 2 [Source:ZFIN;Acc:ZDB-GENE-030131-8201]	protein_coding	1	1	1.96506	1	1	1	0.243753	-2.14203	4.056	-0.528115	0.59742
ENSDARG00000004581	sel1l		SEL1L, ERAD E3 ligase adaptor subunit [Source:ZFIN;Acc:ZDB-GENE-041001-122]	protein_coding	3.47054	4.20349	4.4591	4.25906	4.56656	5.2043	16.1119	0.668043	0.668478	0.999349	0.317626	0.621093
ENSDARG00000004586	ntrk1		neurotrophic tyrosine kinase, receptor, type 1 [Source:ZFIN;Acc:ZDB-GENE-980526-118]	protein_coding	1	1	1	1	1	1	0
ENSDARG00000004587	kat5b		K(lysine) acetyltransferase 5b [Source:ZFIN;Acc:ZDB-GENE-030131-985]	protein_coding,retained_intron	3.68953	3.35218	3.6408	3.20474	3.73138	4.06974	8.5062	0.150247	0.762904	0.196941	0.843874	0.93821
ENSDARG00000004588	sox4a		SRY (sex determining region Y)-box 4a [Source:ZFIN;Acc:ZDB-GENE-030131-8290]	protein_coding	5.03954	4.94212	3.93828	4.81619	4.89582	4.65794	20.567	0.0948369	0.625689	0.151572	0.879525	0.953176
ENSDARG00000004592	gpr22a		G protein-coupled receptor 22a [Source:ZFIN;Acc:ZDB-GENE-041210-48]	protein_coding	1	1	1	1	1.51996	1	0.113503	0.255337	4.08047	0.0625753	0.950105
ENSDARG00000004594	znf800a		zinc finger protein 800a [Source:ZFIN;Acc:ZDB-GENE-041008-151]	protein_coding	2.89744	2.01898	3.1152	3.33947	2.66429	2.37011	4.05302	0.126292	1.06596	0.118477	0.90569	0.96267
ENSDARG00000004597	lrrc4ba		leucine rich repeat containing 4Ba [Source:ZFIN;Acc:ZDB-GENE-080327-25]	protein_coding	1	2.01898	1.96506	1	2.20273	1.61193	1.01896	-0.161257	2.10917	-0.076455	0.939057
ENSDARG00000004598	or102-2		odorant receptor, family C, subfamily 102, member 2 [Source:ZFIN;Acc:ZDB-GENE-010308-4]	protein_coding	1	1	1	1	1	1	0
ENSDARG00000004616	mtmr2		myotubularin related protein 2 [Source:ZFIN;Acc:ZDB-GENE-990715-14]	protein_coding	1.93244	3.02837	2.53818	2.48798	2.8494	3.23208	3.80477	0.462053	1.07951	0.428019	0.668637	0.859257
ENSDARG00000004618	stx2a		syntaxin 2a [Source:ZFIN;Acc:ZDB-GENE-040801-80]	protein_coding	1	2.01898	1.96506	3.87133	1.51996	1.61193	2.59934	1.90737	1.72083	1.1084	0.267688
ENSDARG00000004621	gpm6ab		glycoprotein M6Ab [Source:ZFIN;Acc:ZDB-GENE-030710-8]	processed_transcript,protein_coding,retained_intron	6.99292	6.2066	6.80085	7.18482	6.21004	5.7202	78.3429	-0.182016	0.587054	-0.31005	0.756523	0.901097
ENSDARG00000004627	panx3		pannexin 3 [Source:ZFIN;Acc:ZDB-GENE-091204-114]	protein_coding	2.49416	1	1	1.53729	1.51996	3.05998	1.59179	1.20481	2.0184	0.596913	0.550565
ENSDARG00000004632	egln1b		egl-9 family hypoxia-inducible factor 1b [Source:ZFIN;Acc:ZDB-GENE-040718-338]	protein_coding	2.49416	3.35218	3.6408	3.05613	3.01343	2.37011	5.13884	-0.529524	0.953433	-0.555386	0.57863	0.813845
ENSDARG00000004633	epn3b		epsin 3b [Source:ZFIN;Acc:ZDB-GENE-121214-173]	protein_coding	1.93244	1	2.75717	1	1.51996	1	0.974047	-2.73344	2.43544	-1.12236	0.26171
ENSDARG00000004634	osbp		oxysterol binding protein [Source:ZFIN;Acc:ZDB-GENE-090312-18]	protein_coding	4.95755	5.42825	5.63247	3.20474	4.27476	3.87571	20.9802	-1.67749	0.617572	-2.71626	0.00660241	0.0734242
ENSDARG00000004635	epha7		eph receptor A7 [Source:ZFIN;Acc:ZDB-GENE-030131-3745]	protein_coding	3.68953	3.35218	2.53818	1.53729	3.63389	3.65146	6.07129	-0.0827083	1.07454	-0.0769711	0.938647	0.976932
ENSDARG00000004636	ccdc9		coiled-coil domain containing 9 [Source:ZFIN;Acc:ZDB-GENE-060929-520]	protein_coding	4.87061	4.35591	4.63525	4.94857	4.66854	4.39361	19.0708	0.0635055	0.587523	0.10809	0.913924	0.965966
ENSDARG00000004643	cdhr1a		cadherin-related family member 1a [Source:ZFIN;Acc:ZDB-GENE-040924-4]	protein_coding	1	1	1.56176	1.53729	1.51996	1	0.364478	0.186158	3.22798	0.0576702	0.954011
ENSDARG00000004647	spice1		spindle and centriole associated protein 1 [Source:ZFIN;Acc:ZDB-GENE-041212-64]	protein_coding	1	2.01898	1.96506	1.92788	1	2.04026	1.0778	-0.0365788	2.06217	-0.017738	0.985848
ENSDARG00000004648	kctd16a		potassium channel tetramerization domain containing 16a [Source:ZFIN;Acc:ZDB-GENE-060117-1]	protein_coding	1	1	1	1	1	1	0
ENSDARG00000004658	zgc:101810		zgc:101810 [Source:ZFIN;Acc:ZDB-GENE-041121-7]	protein_coding	3.21226	2.01898	3.1152	1	4.06636	4.7171	7.32722	1.24042	1.29947	0.954558	0.339801	0.640353
ENSDARG00000004672	ptk2ab		protein tyrosine kinase 2ab [Source:ZFIN;Acc:ZDB-GENE-020114-1]	processed_transcript,protein_coding,retained_intron	1.93244	3.61646	2.94726	2.48798	2.45189	3.52475	4.69092	-0.110636	1.0664	-0.103747	0.91737	0.967639
ENSDARG00000004680	dnajb6a		DnaJ heat shock protein family (Hsp40) member B6a [Source:ZFIN;Acc:ZDB-GENE-040718-45]	protein_coding	4.45858	4.49375	4.18479	4.72066	4.51273	4.7171	17.2263	0.304598	0.591717	0.51477	0.606714	0.82898
ENSDARG00000004687	acaa1		acetyl-CoA acyltransferase 1 [Source:ZFIN;Acc:ZDB-GENE-040704-48]	protein_coding	2.49416	3.02837	1.56176	3.05613	2.45189	3.05998	3.70945	0.676986	1.16776	0.579729	0.562097	0.805371
ENSDARG00000004692	nabp1a		nucleic acid binding protein 1a [Source:ZFIN;Acc:ZDB-GENE-041212-71]	protein_coding,retained_intron	3.21226	3.61646	3.1152	3.20474	3.73138	3.52475	7.1042	0.225087	0.810585	0.277684	0.781255	0.911604
ENSDARG00000004695	six4a		SIX homeobox 4a [Source:ZFIN;Acc:ZDB-GENE-010201-2]	nonsense_mediated_decay,protein_coding	1	1	1.56176	1	1.51996	2.04026	0.517668	0.865532	2.90698	0.297742	0.7659
ENSDARG00000004696	eefsec		eukaryotic elongation factor, selenocysteine-tRNA-specific [Source:ZFIN;Acc:ZDB-GENE-051120-72]	protein_coding	1	1	2.27989	2.48798	2.45189	2.37011	1.75947	1.58739	1.7056	0.930697	0.35201
ENSDARG00000004697	rxrgb		retinoid X receptor, gamma b [Source:ZFIN;Acc:ZDB-GENE-040718-34]	protein_coding	2.89744	2.01898	1.56176	1	2.45189	3.05998	2.4698	0.208301	1.56059	0.133476	0.893817
ENSDARG00000004702	irf2bp2a		interferon regulatory factor 2 binding protein 2a [Source:ZFIN;Acc:ZDB-GENE-030131-7809]	protein_coding	4.19795	4.35591	4.74177	4.03911	3.29433	2.6384	11.723	-1.15183	0.759085	-1.5174	0.129167	0.401579
ENSDARG00000004706	syf2		SYF2 pre-mRNA-splicing factor [Source:ZFIN;Acc:ZDB-GENE-040801-170]	processed_transcript,protein_coding,retained_intron	5.6741	3.35218	5.83855	6.52745	5.68556	4.88126	38.0737	0.600229	0.784004	0.765594	0.443918	0.725828
ENSDARG00000004712	tbr1b		T-box, brain, 1b [Source:ZFIN;Acc:ZDB-GENE-000323-1]	protein_coding	1	1	1	1	1	1	0
ENSDARG00000004713	mad2l1		MAD2 mitotic arrest deficient-like 1 (yeast) [Source:ZFIN;Acc:ZDB-GENE-030515-3]	protein_coding	1	2.01898	1.96506	5.35073	3.29433	1	7.11007	3.58118	1.67585	2.13694	0.032603	0.19032
ENSDARG00000004714	tcf12		transcription factor 12 [Source:ZFIN;Acc:ZDB-GENE-040516-11]	protein_coding,retained_intron	5.45257	4.35591	5.02097	6.14136	6.35474	6.26714	42.5938	1.29394	0.515423	2.51044	0.012058	0.107718
ENSDARG00000004721	mpp5b		membrane protein, palmitoylated 5b (MAGUK p55 subfamily member 5) [Source:ZFIN;Acc:ZDB-GENE-060531-2]	protein_coding	1	1	1.96506	1.53729	1	1	0.372851	-1.18498	3.80781	-0.311197	0.755651
ENSDARG00000004724	tcea3		transcription elongation factor A (SII), 3 [Source:ZFIN;Acc:ZDB-GENE-040426-1860]	protein_coding	2.49416	1	3.2656	1.53729	3.52934	2.86454	3.56069	0.396564	1.35426	0.292827	0.769654	0.907822
ENSDARG00000004726	trappc11		trafficking protein particle complex 11 [Source:ZFIN;Acc:ZDB-GENE-030131-1723]	protein_coding	3.21226	3.02837	4.74177	4.56435	3.90857	3.52475	11.1253	0.196034	0.837891	0.233962	0.815015	0.925181
ENSDARG00000004735	hnrnpub		heterogeneous nuclear ribonucleoprotein Ub [Source:ZFIN;Acc:ZDB-GENE-030131-6422]	processed_transcript,protein_coding	7.22088	7.05951	6.72497	6.59635	6.77625	7.02069	97.1246	-0.222962	0.430145	-0.518341	0.60422	0.827761
ENSDARG00000004745	lmbr1l		limb development membrane protein 1-like [Source:ZFIN;Acc:ZDB-GENE-030131-9906]	protein_coding,retained_intron	2.49416	3.02837	2.53818	1	4.71695	4.77392	8.43605	1.8387	1.28693	1.42875	0.153075	0.437375
ENSDARG00000004748	zgc:100868		zgc:100868 [Source:ZFIN;Acc:ZDB-GENE-040801-33]	protein_coding	5.6741	4.61957	3.1152	1	3.52934	4.24075	14.3705	-1.62182	1.16741	-1.38924	0.164759	0.454875
ENSDARG00000004753	mylkb		myosin light chain kinase b [Source:ZFIN;Acc:ZDB-GENE-041111-150]	protein_coding	1	1	1.56176	1	1	1	0.121876	-1.61115	4.07189	-0.395677	0.692343
ENSDARG00000004754	hspa4a		heat shock protein 4a [Source:ZFIN;Acc:ZDB-GENE-040426-2832]	protein_coding	5.56758	4.8424	5.02097	4.50824	5.38958	6.07702	30.9367	0.278476	0.626295	0.444641	0.656579	0.854307
ENSDARG00000004757	ybx1		Y box binding protein 1 [Source:ZFIN;Acc:ZDB-GENE-000629-3]	protein_coding,retained_intron	8.47701	8.31359	9.20327	10.2316	9.88733	10.1209	613.172	1.38617	0.423117	3.27608	0.00105258	0.0213262
ENSDARG00000004763	hhla2a.2		HERV-H LTR-associating 2a, tandem duplicate 2 [Source:ZFIN;Acc:ZDB-GENE-091204-324]	protein_coding	1	1	1	1	1	1	0
ENSDARG00000004771	ankrd10b		ankyrin repeat domain 10b [Source:ZFIN;Acc:ZDB-GENE-061013-49]	processed_transcript,protein_coding,retained_intron	1.93244	2.01898	2.27989	1.53729	2.45189	2.6384	2.05804	0.301289	1.39237	0.216387	0.828686
ENSDARG00000004774	wdr36		WD repeat domain 36 [Source:ZFIN;Acc:ZDB-GENE-030131-464]	protein_coding	3.21226	3.83974	3.1152	4.38902	3.82269	3.52475	9.18954	0.670499	0.795636	0.842721	0.399385	0.692092
ENSDARG00000004782	fgfr3		fibroblast growth factor receptor 3 [Source:ZFIN;Acc:ZDB-GENE-000816-1]	protein_coding	4.45858	3.61646	2.75717	1	6.21004	6.63238	27.246	2.22994	1.28434	1.73625	0.0825203	0.321383
ENSDARG00000004785	cops2		COP9 signalosome subunit 2 [Source:ZFIN;Acc:ZDB-GENE-040625-15]	protein_coding	4.45858	3.35218	4.32845	4.1894	4.66854	4.24075	13.8993	0.272551	0.664089	0.410413	0.681503	0.86225
ENSDARG00000004789	lrp1ba		low density lipoprotein receptor-related protein 1Ba [Source:ZFIN;Acc:ZDB-GENE-050208-608]	protein_coding	3.21226	3.35218	3.6408	1.53729	1.51996	2.04026	4.04441	-2.78484	1.17339	-2.37333	0.0176285	0.134318
ENSDARG00000004794	ccdc146		coiled-coil domain containing 146 [Source:ZFIN;Acc:ZDB-GENE-041210-217]	protein_coding	2.49416	2.01898	2.27989	1	1.90136	1	1.38852	-2.27579	1.93621	-1.17538	0.239843
ENSDARG00000004796	mgrn1b		mahogunin, ring finger 1b [Source:ZFIN;Acc:ZDB-GENE-110401-3]	protein_coding	6.07494	5.99071	6.10118	4.72066	4.45682	4.24075	34.7345	-1.65641	0.501701	-3.30158	0.000961423	0.020186
ENSDARG00000004806	grwd1		glutamate-rich WD repeat containing 1 [Source:ZFIN;Acc:ZDB-GENE-030131-9844]	protein_coding	2.89744	4.20349	4.10721	4.03911	4.80916	4.3192	12.9221	0.637092	0.719371	0.885624	0.37582	0.674148
ENSDARG00000004823	asz1		ankyrin repeat, SAM and basic leucine zipper domain containing 1 [Source:ZFIN;Acc:ZDB-GENE-040426-988]	protein_coding	1	1	1	1	1	1	0
ENSDARG00000004830	flot2a		flotillin 2a [Source:ZFIN;Acc:ZDB-GENE-020430-3]	nonsense_mediated_decay,protein_coding,retained_intron	3.68953	3.83974	5.29033	3.7795	4.76379	4.46437	15.6731	-0.116319	0.738656	-0.157474	0.874871	0.951477
ENSDARG00000004836	dnajc5ab		DnaJ (Hsp40) homolog, subfamily C, member 5ab [Source:ZFIN;Acc:ZDB-GENE-081021-2]	protein_coding	4.33414	5.55965	5.21836	5.55839	4.39865	3.87571	24.1251	-0.335255	0.731232	-0.45848	0.646608	0.849211
ENSDARG00000004840	rassf1		Ras association (RalGDS/AF-6) domain family 1 [Source:ZFIN;Acc:ZDB-GENE-040912-14]	protein_coding	3.87961	3.61646	3.4018	5.66488	4.61845	3.97598	16.0801	1.46806	0.778406	1.88599	0.0592966	0.266473
ENSDARG00000004843	foxp1a		forkhead box P1a [Source:ZFIN;Acc:ZDB-GENE-060929-624]	processed_transcript,protein_coding	1	2.01898	2.75717	3.7795	4.06636	4.39361	7.05137	2.5739	1.04308	2.46759	0.0136027	0.115999
ENSDARG00000004851	hinfp		histone H4 transcription factor [Source:ZFIN;Acc:ZDB-GENE-040426-2764]	protein_coding	2.89744	3.35218	1.96506	3.05613	2.45189	1	3.52917	-0.606593	1.35167	-0.448775	0.653594	0.852683
ENSDARG00000004861	esrrga		estrogen-related receptor gamma a [Source:ZFIN;Acc:ZDB-GENE-030821-2]	protein_coding	1.93244	1	1	1	1.51996	1.61193	0.50581	0.0955326	2.96385	0.0322326	0.974287
ENSDARG00000004864	zgc:171734		zgc:171734 [Source:ZFIN;Acc:ZDB-GENE-070928-26]	protein_coding	1	2.01898	1	1	1	1.61193	0.434703	-0.81343	3.64443	-0.223198	0.823381
ENSDARG00000004866	rfx5		regulatory factor X, 5 [Source:ZFIN;Acc:ZDB-GENE-070717-3]	protein_coding	4.04754	2.01898	4.18479	4.72066	4.06636	4.15778	11.9071	0.730044	0.811545	0.899573	0.368347	0.667597
ENSDARG00000004869	penka		proenkephalin a [Source:ZFIN;Acc:ZDB-GENE-030729-31]	protein_coding	1	1	1	1.53729	1	1	0.129099	0.255337	4.08047	0.0625753	0.950105
ENSDARG00000004870	psen1		presenilin 1 [Source:ZFIN;Acc:ZDB-GENE-991119-4]	protein_coding	3.47054	2.61021	3.4018	3.87133	3.98962	3.38582	7.6924	0.669875	0.812246	0.824719	0.409531	0.69933
ENSDARG00000004871	mst1rb		macrophage stimulating 1 receptor b [Source:ZFIN;Acc:ZDB-GENE-071218-3]	protein_coding	1	1	1	1	1	1	0
ENSDARG00000004874	spata6l		spermatogenesis associated 6-like [Source:ZFIN;Acc:ZDB-GENE-040426-1369]	nonsense_mediated_decay,processed_transcript,protein_coding	1	1	1	1.92788	2.20273	1	0.598705	2.39202	3.17185	0.754141	0.450765
ENSDARG00000004875	tmc6b		transmembrane channel-like 6b [Source:ZFIN;Acc:ZDB-GENE-040718-460]	protein_coding	3.21226	2.61021	4.18479	1.53729	3.52934	3.52475	6.3116	-0.519795	1.06129	-0.489775	0.624293	0.837919
ENSDARG00000004877	rock2b		rho-associated, coiled-coil containing protein kinase 2b [Source:ZFIN;Acc:ZDB-GENE-060125-2]	processed_transcript,protein_coding	3.21226	3.83974	5.83855	4.81619	3.73138	3.97598	16.8891	-0.523859	0.879486	-0.595642	0.551415	0.798935
ENSDARG00000004880	acsm3		acyl-CoA synthetase medium chain family member 3 [Source:ZFIN;Acc:ZDB-GENE-080220-22]	protein_coding	1	2.01898	1	1	1	1	0.293558	-1.78241	4.06623	-0.438344	0.661137
ENSDARG00000004889	aga		aspartylglucosaminidase [Source:ZFIN;Acc:ZDB-GENE-040426-2311]	nonsense_mediated_decay,protein_coding	3.47054	2.61021	2.53818	3.20474	3.01343	2.04026	4.44003	-0.10167	1.04974	-0.0968528	0.922843	0.970181
ENSDARG00000004891	pex19		peroxisomal biogenesis factor 19 [Source:ZFIN;Acc:ZDB-GENE-050417-424]	processed_transcript,protein_coding	4.95755	5.20557	4.79222	5.10808	4.61845	3.76794	21.451	-0.409952	0.644316	-0.636258	0.524608	0.783774
ENSDARG00000004898	zp2l2		zona pellucida glycoprotein 2, like 2 [Source:ZFIN;Acc:ZDB-GENE-060818-4]	protein_coding	1	1	1.56176	1	1	1	0.121876	-1.61115	4.07189	-0.395677	0.692343
ENSDARG00000004904	gys2		glycogen synthase 2 [Source:ZFIN;Acc:ZDB-GENE-030826-31]	protein_coding	1.93244	2.01898	1	1	1	1.61193	0.685866	-1.90057	2.77166	-0.685716	0.492892
ENSDARG00000004906	stip1		stress-induced phosphoprotein 1 [Source:ZFIN;Acc:ZDB-GENE-041121-17]	protein_coding,retained_intron	5.62182	4.94212	5.32501	5.55839	5.73341	5.74883	35.5828	0.371113	0.491336	0.755314	0.450061	0.730312
ENSDARG00000004925	immp2l		inner mitochondrial membrane peptidase subunit 2 [Source:ZFIN;Acc:ZDB-GENE-040808-9]	protein_coding	1.93244	1	1.96506	1	2.45189	1.61193	1.09007	0.204906	2.08043	0.0984918	0.921542
ENSDARG00000004930	lmo7a		LIM domain 7a [Source:ZFIN;Acc:ZDB-GENE-030219-74]	nonsense_mediated_decay,processed_transcript,protein_coding,retained_intron	6.32429	6.8444	5.97584	2.23494	7.16447	7.49638	77.4875	0.301921	1.01847	0.296447	0.766889	0.906245
ENSDARG00000004931	slc8a3		solute carrier family 8 (sodium/calcium exchanger), member 3 [Source:ZFIN;Acc:ZDB-GENE-050810-1]	protein_coding	1	2.01898	2.75717	1.92788	1.90136	1	1.38814	-0.959335	1.89577	-0.506041	0.612828
ENSDARG00000004932	anos1b		anosmin 1b [Source:ZFIN;Acc:ZDB-GENE-000201-13]	protein_coding	1	2.01898	1.56176	1	1.90136	1	0.64244	-0.753078	2.77783	-0.271103	0.786312
ENSDARG00000004937	skp2		S-phase kinase-associated protein 2, E3 ubiquitin protein ligase [Source:ZFIN;Acc:ZDB-GENE-030219-158]	nonsense_mediated_decay,processed_transcript,protein_coding	1.93244	1	1.96506	2.89043	1.90136	1.61193	1.63766	1.09981	1.68849	0.651355	0.514817
ENSDARG00000004939	mtdhb		metadherin b [Source:ZFIN;Acc:ZDB-GENE-090929-2]	protein_coding	4.67926	4.73528	4.25841	4.1894	4.76379	5.28471	19.537	0.253978	0.624739	0.406535	0.68435	0.864049
ENSDARG00000004948	bccip		BRCA2 and CDKN1A interacting protein [Source:ZFIN;Acc:ZDB-GENE-050320-39]	protein_coding	3.47054	2.61021	3.52624	5.63899	5.38958	5.2043	19.7828	2.40334	0.669979	3.58719	0.000334259	0.00926309
ENSDARG00000004952	rsad2		radical S-adenosyl methionine domain containing 2 [Source:ZFIN;Acc:ZDB-GENE-050913-129]	protein_coding	2.49416	3.02837	1.96506	3.68142	1.90136	1	3.40294	0.183534	1.48551	0.12355	0.901672
ENSDARG00000004953	mxb		myxovirus (influenza) resistance B [Source:ZFIN;Acc:ZDB-GENE-030721-6]	processed_transcript,protein_coding,retained_intron	1	1	1	3.33947	1.90136	1	1.38889	3.59872	2.57156	1.39943	0.161685
ENSDARG00000004954	grna		granulin a [Source:ZFIN;Acc:ZDB-GENE-030131-8434]	protein_coding,retained_intron	6.56479	6.89505	6.98562	5.41318	6.75322	6.5206	77.162	-0.523395	0.515815	-1.0147	0.310251	0.614931
ENSDARG00000004956	zmat2		zinc finger, matrin-type 2 [Source:ZFIN;Acc:ZDB-GENE-030131-3197]	protein_coding	5.26078	4.03305	4.25841	4.86168	5.53168	5.43321	24.4382	0.724871	0.621664	1.16602	0.243608	0.54977
ENSDARG00000004964	cyp4t8		cytochrome P450, family 4, subfamily T, polypeptide 8 [Source:ZFIN;Acc:ZDB-GENE-031219-3]	processed_transcript,protein_coding	1.93244	1	1	1	1	1	0.251162	-1.78241	4.06623	-0.438344	0.661137
ENSDARG00000004979	elovl5		ELOVL fatty acid elongase 5 [Source:ZFIN;Acc:ZDB-GENE-040407-2]	protein_coding,retained_intron	1	2.01898	2.75717	2.23494	1.51996	1.61193	1.54488	-0.597151	1.68722	-0.353927	0.723394
ENSDARG00000004988	ppp3ca		protein phosphatase 3, catalytic subunit, alpha isozyme [Source:ZFIN;Acc:ZDB-GENE-091113-24]	protein_coding	1	1	2.27989	1	2.45189	1.61193	0.960785	0.49785	2.45261	0.202988	0.839144
ENSDARG00000005002	brf1b		BRF1, RNA polymerase III transcription initiation factor b [Source:ZFIN;Acc:ZDB-GENE-030131-6248]	processed_transcript,protein_coding	3.87961	2.01898	3.84577	2.70319	3.52934	3.52475	6.80041	-0.242628	0.918462	-0.264168	0.791651	0.91698
ENSDARG00000005004	slc5a12		solute carrier family 5 (sodium/monocarboxylate cotransporter), member 12 [Source:ZFIN;Acc:ZDB-GENE-040426-1343]	protein_coding	1	1	1.56176	1	1	1	0.121876	-1.61115	4.07189	-0.395677	0.692343
ENSDARG00000005010	si:dkeyp-2e4.8		si:dkeyp-2e4.8 [Source:ZFIN;Acc:ZDB-GENE-061207-81]	protein_coding	1	1	2.27989	2.48798	1.90136	1.61193	1.25017	0.986753	1.96532	0.502084	0.615609
ENSDARG00000005015	tspy		testis specific protein Y-linked [Source:ZFIN;Acc:ZDB-GENE-030131-9158]	protein_coding	1.93244	3.35218	3.52624	4.11621	3.01343	3.52475	6.90366	0.652704	0.940593	0.693929	0.487727	0.760195
ENSDARG00000005023	fkbp9		FK506 binding protein 9 [Source:ZFIN;Acc:ZDB-GENE-040801-23]	protein_coding,retained_intron	5.45257	4.35591	2.27989	1.92788	3.1607	3.97598	11.7855	-1.53257	1.08096	-1.41779	0.156252	0.441921
ENSDARG00000005026	tshz1		teashirt zinc finger homeobox 1 [Source:ZFIN;Acc:ZDB-GENE-030820-3]	protein_coding	2.89744	2.61021	3.74692	1.53729	3.82269	3.87571	6.21499	0.233841	1.0863	0.215264	0.829561	0.932296
ENSDARG00000005034	ispd		isoprenoid synthase domain containing [Source:ZFIN;Acc:ZDB-GENE-061110-16]	protein_coding	2.89744	3.02837	3.74692	1.92788	2.66429	1.61193	4.06354	-1.68763	1.10316	-1.52982	0.126062	0.396331
ENSDARG00000005049	rab20		RAB20, member RAS oncogene family [Source:ZFIN;Acc:ZDB-GENE-030131-9143]	protein_coding	4.45858	3.02837	3.74692	4.86168	4.27476	3.23208	12.237	0.4855	0.822368	0.590368	0.554944	0.8008
ENSDARG00000005050	wnt2ba		wingless-type MMTV integration site family, member 2Ba [Source:ZFIN;Acc:ZDB-GENE-030717-2]	protein_coding	1	3.61646	1.56176	1	1	1	1.58967	-4.45622	2.54294	-1.75239	0.0797071
ENSDARG00000005057	dimt1l		DIM1 dimethyladenosine transferase 1-like (S. cerevisiae) [Source:ZFIN;Acc:ZDB-GENE-040801-75]	protein_coding	2.49416	1	2.75717	3.33947	2.45189	2.37011	3.15104	0.764966	1.27604	0.599487	0.548848
ENSDARG00000005058	ncapd2		non-SMC condensin I complex, subunit D2 [Source:ZFIN;Acc:ZDB-GENE-050506-59]	processed_transcript,protein_coding	3.21226	3.61646	3.84577	5.5305	3.82269	2.6384	12.5363	1.05461	0.972595	1.08432	0.278222	0.584868
ENSDARG00000005078	eif4e3		eukaryotic translation initiation factor 4E family member 3 [Source:ZFIN;Acc:ZDB-GENE-040912-156]	protein_coding	4.19795	5.42825	4.52024	4.1894	4.13922	4.06974	17.1558	-0.743288	0.657293	-1.13083	0.258126	0.565934
ENSDARG00000005085	ggctb		gamma-glutamylcyclotransferase b [Source:ZFIN;Acc:ZDB-GENE-040426-1939]	protein_coding	2.89744	2.01898	1.96506	1.92788	2.20273	1.61193	2.03065	-0.745271	1.39612	-0.533817	0.593468
ENSDARG00000005092	cep89		centrosomal protein 89 [Source:ZFIN;Acc:ZDB-GENE-040426-1210]	processed_transcript,protein_coding	2.49416	2.01898	1.56176	1.53729	1.51996	1	1.16036	-1.82521	1.93727	-0.942154	0.346114
ENSDARG00000005095	glcea		glucuronic acid epimerase a [Source:ZFIN;Acc:ZDB-GENE-040630-9]	protein_coding	2.49416	1	1.56176	1	2.20273	2.04026	1.247	0.0200325	1.99282	0.0100523	0.99198
ENSDARG00000005098	zgc:86764		zgc:86764 [Source:ZFIN;Acc:ZDB-GENE-040718-435]	protein_coding	2.49416	1	3.1152	2.89043	1.90136	1	2.35706	-0.508668	1.67154	-0.304311	0.760891
ENSDARG00000005104	limk2		LIM domain kinase 2 [Source:ZFIN;Acc:ZDB-GENE-040718-398]	protein_coding,retained_intron	3.47054	4.03305	2.94726	1	6.3081	6.56957	26.5644	2.50272	1.26448	1.97925	0.0477876	0.233259
ENSDARG00000005108	oclna		occludin a [Source:ZFIN;Acc:ZDB-GENE-040426-2685]	protein_coding	4.19795	3.02837	3.52624	1.53729	5.53168	5.59963	16.488	1.47837	1.09579	1.34914	0.177292	0.472397
ENSDARG00000005112	cdh17		cadherin 17, LI cadherin (liver-intestine) [Source:ZFIN;Acc:ZDB-GENE-030910-3]	protein_coding,retained_intron	1.93244	1	1	1	1	1	0.251162	-1.78241	4.06623	-0.438344	0.661137
ENSDARG00000005115	calub		calumenin b [Source:ZFIN;Acc:ZDB-GENE-040426-1251]	protein_coding	4.04754	4.61957	3.6408	3.33947	3.73138	3.97598	11.0514	-0.516987	0.72709	-0.711036	0.477062	0.750479
ENSDARG00000005122	atp2a2b		ATPase sarcoplasmic/endoplasmic reticulum Ca2+ transporting 2b [Source:ZFIN;Acc:ZDB-GENE-030131-867]	protein_coding	4.87061	5.12298	5.48692	4.03911	5.32857	5.02864	25.1017	-0.329895	0.598722	-0.550999	0.581634	0.815427
ENSDARG00000005126	large1		LARGE xylosyl- and glucuronyltransferase 1 [Source:ZFIN;Acc:ZDB-GENE-061204-1]	protein_coding	4.19795	3.61646	3.74692	1.92788	1.51996	2.37011	5.98591	-2.73165	1.01351	-2.69522	0.00703414	0.0758525
ENSDARG00000005128	rnaseh2b		ribonuclease H2, subunit B [Source:ZFIN;Acc:ZDB-GENE-040426-1090]	nonsense_mediated_decay,protein_coding,retained_intron	2.49416	3.02837	3.4018	3.5762	3.63389	2.37011	5.68544	0.344757	0.960205	0.359045	0.719562	0.881945
ENSDARG00000005134	psmd11b		proteasome 26S subunit, non-ATPase 11b [Source:ZFIN;Acc:ZDB-GENE-030131-984]	protein_coding	1.93244	3.83974	3.84577	2.89043	4.06636	3.97598	8.13592	0.319833	0.915202	0.349468	0.726738	0.885651
ENSDARG00000005139	hhatlb		hedgehog acyltransferase like, b [Source:ZFIN;Acc:ZDB-GENE-050506-130]	protein_coding	1	1	1	1	1.90136	2.37011	0.650439	2.49944	3.10763	0.80429	0.42123
ENSDARG00000005141	camkvb		CaM kinase-like vesicle-associated b [Source:ZFIN;Acc:ZDB-GENE-040426-1140]	protein_coding	1	1	1	1	1	1	0
ENSDARG00000005150	tbx20		T-box 20 [Source:ZFIN;Acc:ZDB-GENE-000427-7]	protein_coding	1.93244	1	1.96506	1	1	1	0.494915	-2.85254	3.3777	-0.844521	0.398379
ENSDARG00000005154	aspa		aspartoacylase [Source:ZFIN;Acc:ZDB-GENE-080204-11]	protein_coding	1	1	2.53818	1	2.20273	2.04026	1.1103	0.167761	2.29684	0.0730398	0.941774
ENSDARG00000005159	cyth1a		cytohesin 1a [Source:ZFIN;Acc:ZDB-GENE-030131-657]	protein_coding	1.93244	1	1.56176	1	1.51996	1	0.486542	-1.50564	2.98527	-0.504356	0.614011
ENSDARG00000005162	tpm3		tropomyosin 3 [Source:ZFIN;Acc:ZDB-GENE-030826-16]	protein_coding	6.99292	6.94398	7.66464	8.46747	8.2104	8.33159	191.959	1.11636	0.41808	2.6702	0.00758059	0.0797432
ENSDARG00000005163	efr3a		EFR3 homolog A (S. cerevisiae) [Source:ZFIN;Acc:ZDB-GENE-040426-1681]	protein_coding	3.47054	3.35218	3.52624	1	3.01343	2.86454	5.14905	-1.27827	1.12222	-1.13905	0.254682	0.562357
ENSDARG00000005172	dynll2b		dynein, light chain, LC8-type 2b [Source:ZFIN;Acc:ZDB-GENE-050320-132]	protein_coding	4.77811	2.01898	3.52624	4.03911	4.20858	4.3192	11.6502	0.399748	0.859637	0.465019	0.641918	0.847142
ENSDARG00000005176	zgc:101040		zgc:101040 [Source:ZFIN;Acc:ZDB-GENE-040801-107]	protein_coding	1	1	1	1	1	1	0
ENSDARG00000005179	dglucy		D-glutamate cyclase [Source:ZFIN;Acc:ZDB-GENE-070725-6]	protein_coding,retained_intron	1.93244	3.35218	1.56176	3.20474	1.51996	1	2.69356	-0.356404	1.66271	-0.214351	0.830273
ENSDARG00000005185	cpn1		carboxypeptidase N, polypeptide 1 [Source:ZFIN;Acc:ZDB-GENE-030131-9116]	protein_coding,retained_intron	1.93244	2.61021	1.56176	1	3.01343	4.3192	4.15413	1.82635	1.53524	1.18962	0.234195	0.539271
ENSDARG00000005186	sp4		sp4 transcription factor [Source:ZFIN;Acc:ZDB-GENE-031202-3]	protein_coding	3.68953	3.61646	3.6408	4.03911	3.73138	5.02864	11.9497	0.823294	0.749768	1.09806	0.272176	0.579245
ENSDARG00000005191	ahcy		adenosylhomocysteinase [Source:ZFIN;Acc:ZDB-GENE-031219-6]	protein_coding	4.04754	4.49375	4.93377	6.14136	5.75675	6.05426	33.8326	1.52615	0.545971	2.79529	0.00518534	0.0641724
ENSDARG00000005210	coro2a		coronin, actin binding protein, 2A [Source:ZFIN;Acc:ZDB-GENE-030131-2258]	protein_coding,retained_intron	1.93244	2.01898	2.27989	1	2.20273	2.37011	1.67429	-0.279226	1.61644	-0.172742	0.862855
ENSDARG00000005216	zgc:158328		zgc:158328 [Source:ZFIN;Acc:ZDB-GENE-070112-1202]	protein_coding,retained_intron	2.89744	3.35218	2.94726	1	2.8494	1.61193	3.48114	-1.63961	1.32625	-1.23628	0.216354
ENSDARG00000005218	wrnip1		Werner helicase interacting protein 1 [Source:ZFIN;Acc:ZDB-GENE-040426-2415]	protein_coding	1.93244	1	3.1152	2.70319	2.8494	1	2.43081	0.156662	1.66897	0.0938675	0.925214
ENSDARG00000005220	pdcd6		programmed cell death 6 [Source:ZFIN;Acc:ZDB-GENE-040426-1307]	protein_coding	5.26078	4.94212	3.6408	5.14534	5.23194	4.98116	23.856	0.393411	0.66321	0.593191	0.553053	0.799414
ENSDARG00000005221	desmb		desmin b [Source:ZFIN;Acc:ZDB-GENE-061027-102]	protein_coding,retained_intron	1.93244	1	1	1.53729	1	1	0.380261	-0.816234	3.79341	-0.215171	0.829634
ENSDARG00000005230	ssr2		signal sequence receptor, beta [Source:ZFIN;Acc:ZDB-GENE-010413-1]	protein_coding	4.87061	4.61957	5.06267	6.52745	5.32857	5.66117	35.4151	1.13768	0.600557	1.89437	0.0581757	0.263387
ENSDARG00000005232	ccdc85ca		coiled-coil domain containing 85C, a [Source:ZFIN;Acc:ZDB-GENE-060825-198]	processed_transcript,protein_coding	2.49416	1	1	1	1.51996	2.04026	0.898117	-0.291632	2.55552	-0.114118	0.909144
ENSDARG00000005236	srcap		Snf2-related CREBBP activator protein [Source:ZFIN;Acc:ZDB-GENE-041008-127]	protein_coding	6.56479	6.35871	6.60309	5.47303	6.44373	6.39943	64.6459	-0.370432	0.477244	-0.77619	0.437637	0.721705
ENSDARG00000005246	asb3		ankyrin repeat and SOCS box containing 3 [Source:ZFIN;Acc:ZDB-GENE-030131-6142]	protein_coding	1	1	1.56176	1.92788	1.90136	1.61193	0.748224	1.53441	2.24942	0.682137	0.495152
ENSDARG00000005251	rpe		ribulose-5-phosphate-3-epimerase [Source:ZFIN;Acc:ZDB-GENE-030131-6837]	protein_coding,retained_intron	2.49416	2.61021	3.1152	4.90578	3.1607	3.65146	8.2641	1.65647	0.964123	1.71811	0.085777	0.327509
ENSDARG00000005254	kdelr2a		KDEL (Lys-Asp-Glu-Leu) endoplasmic reticulum protein retention receptor 2a [Source:ZFIN;Acc:ZDB-GENE-030826-32]	protein_coding,retained_intron	6.2912	6.42914	5.42432	5.58576	5.77973	5.83146	48.6726	-0.398415	0.525751	-0.757801	0.44857	0.729507
ENSDARG00000005271	zc3h12a		zinc finger CCCH-type containing 12A [Source:ZFIN;Acc:ZDB-GENE-110411-6]	protein_coding	1.93244	2.01898	1.56176	1	2.66429	2.04026	1.5164	0.434712	1.76214	0.246696	0.805144
ENSDARG00000005274	rad52		RAD52 homolog, DNA repair protein [Source:ZFIN;Acc:ZDB-GENE-050731-10]	protein_coding,retained_intron	1.93244	2.01898	1	2.23494	1	1	0.932017	-0.398857	2.57791	-0.154721	0.877041
ENSDARG00000005284	fbxl15		F-box and leucine-rich repeat protein 15 [Source:ZFIN;Acc:ZDB-GENE-040426-2440]	protein_coding	1	3.02837	1	1.53729	1.51996	2.04026	1.40557	-0.626641	2.04458	-0.306489	0.759233
ENSDARG00000005314	si:dkeyp-80c12.5		si:dkeyp-80c12.5 [Source:ZFIN;Acc:ZDB-GENE-090312-195]	protein_coding	1	1	1	1	1	1	0
ENSDARG00000005315	celf1		cugbp, Elav-like family member 1 [Source:ZFIN;Acc:ZDB-GENE-000501-1]	protein_coding	4.19795	4.94212	5.02097	4.3255	4.93727	5.16235	21.1145	0.0711038	0.597946	0.118913	0.905344	0.96267
ENSDARG00000005318	stam2		signal transducing adaptor molecule (SH3 domain and ITAM motif) 2 [Source:ZFIN;Acc:ZDB-GENE-041114-64]	protein_coding	5.26078	5.79122	5.39197	5.96501	5.23194	5.56785	37.147	0.134215	0.534037	0.251322	0.801566	0.920061
ENSDARG00000005320	nipsnap1		nipsnap homolog 1 (C. elegans) [Source:ZFIN;Acc:ZDB-GENE-991008-17]	protein_coding	1	1	1	1	1	1	0
ENSDARG00000005327	ftr66		finTRIM family, member 66 [Source:ZFIN;Acc:ZDB-GENE-070912-661]	protein_coding	1	1	1.56176	1	1	1.61193	0.263021	-0.649371	4.07189	-0.159477	0.873293
ENSDARG00000005332	lipib		lipase, member Ib [Source:ZFIN;Acc:ZDB-GENE-091118-47]	protein_coding	1.93244	1	1	1	1	1	0.251162	-1.78241	4.06623	-0.438344	0.661137
ENSDARG00000005335	slc22a4		solute carrier family 22 (organic cation/zwitterion transporter), member 4 [Source:ZFIN;Acc:ZDB-GENE-040426-1517]	protein_coding,retained_intron	1.93244	1	1.56176	1	1	1	0.373039	-2.46793	3.761	-0.656188	0.511703
ENSDARG00000005343	ccdc85al		coiled-coil domain containing 85A, like [Source:ZFIN;Acc:ZDB-GENE-040912-92]	protein_coding	1	1	1	1	1	1	0
ENSDARG00000005350	dip2ba		disco-interacting protein 2 homolog Ba [Source:ZFIN;Acc:ZDB-GENE-040426-2305]	protein_coding	5.51122	5.94336	5.71324	5.35073	4.93727	4.65794	33.4026	-0.752496	0.528473	-1.42391	0.154474	0.439544
ENSDARG00000005355	larp6a		La ribonucleoprotein domain family, member 6a [Source:ZFIN;Acc:ZDB-GENE-030131-6403]	protein_coding	5.11712	4.35591	3.74692	3.46268	4.33803	4.3192	14.6995	-0.476615	0.722992	-0.659226	0.509751	0.77522
ENSDARG00000005356	tyro3		TYRO3 protein tyrosine kinase [Source:ZFIN;Acc:ZDB-GENE-990714-13]	protein_coding	2.89744	1	1.56176	1	2.45189	1.61193	1.47052	-0.509584	1.97071	-0.258578	0.795961
ENSDARG00000005359	sucla2		succinate-CoA ligase, ADP-forming, beta subunit [Source:ZFIN;Acc:ZDB-GENE-040426-1963]	protein_coding	3.87961	2.61021	4.32845	3.87133	3.52934	3.76794	9.26941	-0.0746801	0.79254	-0.0942288	0.924927	0.971777
ENSDARG00000005364	grin3ba		glutamate receptor, ionotropic, N-methyl-D-aspartate 3Ba [Source:ZFIN;Acc:ZDB-GENE-070912-354]	protein_coding	1	1	1	1	1	1.61193	0.141145	0.255337	4.08047	0.0625753	0.950105
ENSDARG00000005368	mcamb		melanoma cell adhesion molecule b [Source:ZFIN;Acc:ZDB-GENE-030219-213]	protein_coding	7.35503	6.76493	3.74692	4.67042	5.80234	4.98116	53.4268	-1.43568	0.87189	-1.64663	0.0996349	0.354044
ENSDARG00000005371	gprc6a		G protein-coupled receptor, class C, group 6, member A [Source:ZFIN;Acc:ZDB-GENE-041217-22]	protein_coding	1	1	1	1	1.51996	1	0.113503	0.255337	4.08047	0.0625753	0.950105
ENSDARG00000005372	camk4		calcium/calmodulin-dependent protein kinase IV [Source:ZFIN;Acc:ZDB-GENE-050417-76]	protein_coding	1.93244	1	1	1	1	1	0.251162	-1.78241	4.06623	-0.438344	0.661137
ENSDARG00000005374	tubgcp4		tubulin, gamma complex associated protein 4 [Source:ZFIN;Acc:ZDB-GENE-081022-124]	protein_coding,retained_intron	3.21226	4.03305	3.1152	3.20474	2.8494	3.05998	6.47337	-0.56589	0.866536	-0.653049	0.513725	0.77578
ENSDARG00000005382	prdm9		PR domain containing 9 [Source:ZFIN;Acc:ZDB-GENE-040426-1319]	protein_coding	3.21226	2.01898	2.94726	2.89043	2.66429	2.86454	4.07729	-0.0168095	1.0208	-0.016467	0.986862	0.995066
ENSDARG00000005392	slc5a5		solute carrier family 5 (sodium/iodide cotransporter), member 5 [Source:ZFIN;Acc:ZDB-GENE-060503-585]	protein_coding	1.93244	1	1	1	1	1	0.251162	-1.78241	4.06623	-0.438344	0.661137
ENSDARG00000005394	dnmt3aa		DNA (cytosine-5-)-methyltransferase 3 alpha a [Source:ZFIN;Acc:ZDB-GENE-050314-5]	protein_coding	6.53683	6.6219	7.13968	4.72066	3.52934	3.76794	50.4361	-2.8192	0.58859	-4.78976	1.66984e-06	0.000113253
ENSDARG00000005397	trim3b		tripartite motif containing 3b [Source:ZFIN;Acc:ZDB-GENE-070112-1132]	processed_transcript,protein_coding,retained_intron	4.95755	4.20349	5.83855	4.76922	4.27476	4.77392	22.7082	-0.571118	0.645562	-0.884684	0.376327	0.67434
ENSDARG00000005414	grapa		GRB2 related adaptor protein a [Source:ZFIN;Acc:ZDB-GENE-050522-347]	protein_coding	1	2.01898	1.56176	1.92788	2.20273	1	1.01414	0.626579	2.13213	0.293875	0.768854
ENSDARG00000005416	map3k5		mitogen-activated protein kinase kinase kinase 5 [Source:ZFIN;Acc:ZDB-GENE-030827-3]	protein_coding,retained_intron	4.19795	3.83974	4.39525	2.89043	3.1607	3.65146	9.5534	-1.08376	0.736744	-1.47101	0.141288	0.419872
ENSDARG00000005423	pgam1a		phosphoglycerate mutase 1a [Source:ZFIN;Acc:ZDB-GENE-030131-1827]	protein_coding,retained_intron	4.57313	4.73528	5.60451	7.62158	5.68556	4.46437	49.5453	1.55321	0.864756	1.79612	0.072475	0.297075
ENSDARG00000005425	wdfy1		WD repeat and FYVE domain containing 1 [Source:ZFIN;Acc:ZDB-GENE-041024-4]	protein_coding	3.21226	3.61646	4.74177	2.89043	3.1607	3.05998	8.17071	-1.20743	0.83743	-1.44183	0.14935	0.431072
ENSDARG00000005448	mtfmt		mitochondrial methionyl-tRNA formyltransferase [Source:ZFIN;Acc:ZDB-GENE-060929-120]	protein_coding	1.93244	2.61021	1.96506	2.89043	2.66429	2.04026	2.70643	0.665734	1.25969	0.52849	0.597159
ENSDARG00000005451	gdi2		GDP dissociation inhibitor 2 [Source:ZFIN;Acc:ZDB-GENE-030131-2485]	protein_coding	7.23835	7.42958	7.31382	8.19278	7.83608	7.84691	166.751	0.646607	0.402847	1.60509	0.108473	0.367414
ENSDARG00000005453	foxp2		forkhead box P2 [Source:ZFIN;Acc:ZDB-GENE-041203-2]	processed_transcript,protein_coding	1.93244	1	1.56176	1	1.51996	2.6384	1.05112	0.78474	2.192	0.358002	0.720342
ENSDARG00000005454	tacc3		transforming, acidic coiled-coil containing protein 3 [Source:ZFIN;Acc:ZDB-GENE-050522-327]	protein_coding	2.49416	2.61021	3.93828	5.47303	2.45189	1.61193	9.4585	1.20457	1.30059	0.926173	0.354356	0.655257
ENSDARG00000005456	katnb1		katanin p80 (WD repeat containing) subunit B 1 [Source:ZFIN;Acc:ZDB-GENE-040426-1954]	processed_transcript,protein_coding,retained_intron	3.21226	3.35218	3.1152	3.68142	3.01343	3.05998	6.22259	0.0953251	0.8651	0.11019	0.912259	0.965268
ENSDARG00000005458	csnk1g2a		casein kinase 1, gamma 2a [Source:ZFIN;Acc:ZDB-GENE-030131-6445]	protein_coding	5.39143	4.94212	4.10721	5.9227	6.35474	6.00764	38.7466	1.26467	0.579857	2.18101	0.029183	0.179241
ENSDARG00000005462	kif4		kinesin family member 4 [Source:ZFIN;Acc:ZDB-GENE-040426-1545]	protein_coding,retained_intron	2.49416	3.02837	4.02521	3.95766	3.29433	3.23208	7.15716	0.22553	0.894152	0.252228	0.800865	0.920061
ENSDARG00000005463	slc30a1a		solute carrier family 30 (zinc transporter), member 1a [Source:ZFIN;Acc:ZDB-GENE-040426-1840]	protein_coding	6.22265	6.24616	5.54691	4.67042	5.50435	4.82859	38.9031	-1.05046	0.54918	-1.91278	0.0557761	0.257158
ENSDARG00000005464	dnase1l1		deoxyribonuclease I-like 1 [Source:ZFIN;Acc:ZDB-GENE-040426-2170]	protein_coding	1.93244	1	2.94726	3.46268	3.63389	3.97598	5.47032	1.9619	1.09343	1.79426	0.072771	0.297815
ENSDARG00000005468	irf2bp1		interferon regulatory factor 2 binding protein 1 [Source:ZFIN;Acc:ZDB-GENE-050420-389]	protein_coding	4.19795	3.35218	4.32845	2.89043	3.1607	3.87571	9.1267	-0.801145	0.782402	-1.02396	0.305856	0.61171
ENSDARG00000005476	nav3		neuron navigator 3 [Source:ZFIN;Acc:ZDB-GENE-021205-1]	protein_coding	3.47054	3.61646	3.52624	2.89043	4.45682	4.24075	9.58584	0.530183	0.806585	0.657318	0.510977	0.775278
ENSDARG00000005479	tenm3		teneurin transmembrane protein 3 [Source:ZFIN;Acc:ZDB-GENE-990714-19]	processed_transcript,protein_coding	6.38828	5.35778	5.42432	1.92788	5.05493	5.43321	31.9695	-1.16529	0.906729	-1.28515	0.198739	0.497886
ENSDARG00000005481	nfkbiaa		nuclear factor of kappa light polypeptide gene enhancer in B-cells inhibitor, alpha a [Source:ZFIN;Acc:ZDB-GENE-040426-2227]	protein_coding,retained_intron	5.56758	5.42825	5.35888	5.41318	5.3594	5.90961	35.8272	0.129218	0.497005	0.259993	0.794869	0.918073
ENSDARG00000005482	rapgef2		Rap guanine nucleotide exchange factor (GEF) 2 [Source:ZFIN;Acc:ZDB-GENE-030131-6959]	processed_transcript,protein_coding	6.15068	4.8424	6.46996	4.81619	4.76379	4.7171	34.733	-1.26626	0.590205	-2.14546	0.031916	0.18812
ENSDARG00000005485	ucmab		upper zone of growth plate and cartilage matrix associated b [Source:ZFIN;Acc:ZDB-GENE-040426-2368]	nonsense_mediated_decay,protein_coding,retained_intron	1	1	1.56176	1	1	1.61193	0.263021	-0.649371	4.07189	-0.159477	0.873293
ENSDARG00000005500	dgcr6		DiGeorge syndrome critical region gene 6 [Source:ZFIN;Acc:ZDB-GENE-040912-125]	processed_transcript,protein_coding	1	1	1.96506	2.89043	3.1607	2.04026	2.20866	2.54247	1.69728	1.49797	0.134142
ENSDARG00000005510	gdf6b		growth differentiation factor 6b [Source:ZFIN;Acc:ZDB-GENE-980526-442]	protein_coding	1	1	1	1	1	1	0
ENSDARG00000005513	naca		nascent polypeptide associated complex subunit alpha [Source:ZFIN;Acc:ZDB-GENE-020423-4]	protein_coding	7.1853	7.87027	8.40539	9.59548	9.20553	9.48222	378.765	1.55114	0.46863	3.30995	0.000933114	0.0197525
ENSDARG00000005518	slc5a9		solute carrier family 5 (sodium/sugar cotransporter), member 9 [Source:ZFIN;Acc:ZDB-GENE-080513-3]	nonsense_mediated_decay,protein_coding	1	1	1	1.53729	1	1	0.129099	0.255337	4.08047	0.0625753	0.950105
ENSDARG00000005522	galr1a		galanin receptor 1a [Source:ZFIN;Acc:ZDB-GENE-060503-290]	protein_coding	1	1	1	1	1	1	0
ENSDARG00000005525	acy3.2		aspartoacylase (aminocyclase) 3, tandem duplicate 2 [Source:ZFIN;Acc:ZDB-GENE-040718-37]	nonsense_mediated_decay,protein_coding,retained_intron	2.49416	1	1	1.92788	2.66429	3.23208	2.31605	1.99155	1.71601	1.16057	0.245817
ENSDARG00000005526	igfn1.1		immunoglobulin-like and fibronectin type III domain containing 1, tandem duplicate 1 [Source:ZFIN;Acc:ZDB-GENE-050327-30]	protein_coding	1	2.01898	5.48692	1	2.45189	2.37011	6.65544	-2.75404	1.64085	-1.67842	0.0932649	0.342525
ENSDARG00000005536	ubr7		ubiquitin protein ligase E3 component n-recognin 7 [Source:ZFIN;Acc:ZDB-GENE-030131-1535]	protein_coding	4.67926	3.61646	4.02521	4.76922	4.51273	4.3192	15.2993	0.421328	0.656817	0.641469	0.521218	0.78091
ENSDARG00000005540	xpo7		exportin 7 [Source:ZFIN;Acc:ZDB-GENE-060628-2]	protein_coding	3.47054	4.35591	5.45596	4.94857	3.63389	3.97598	16.5885	-0.373057	0.801332	-0.465546	0.641541	0.847034
ENSDARG00000005541	wif1		wnt inhibitory factor 1 [Source:ZFIN;Acc:ZDB-GENE-990712-17]	protein_coding	1	1	1.56176	3.5762	3.52934	3.23208	3.7785	4.06057	1.51602	2.67844	0.00739659	0.0787722
ENSDARG00000005544	btbd3a		BTB (POZ) domain containing 3a [Source:ZFIN;Acc:ZDB-GENE-090312-7]	protein_coding	4.04754	4.8424	4.52024	1.92788	2.45189	2.6384	9.78363	-2.73183	0.833897	-3.27598	0.00105297	0.0213262
ENSDARG00000005547	rint1		RAD50 interactor 1 [Source:ZFIN;Acc:ZDB-GENE-041210-174]	protein_coding	1	2.61021	2.27989	3.20474	2.45189	2.04026	2.72183	0.900947	1.37326	0.656062	0.511784
ENSDARG00000005549	znf710b		zinc finger protein 710b [Source:ZFIN;Acc:ZDB-GENE-120503-2]	protein_coding	2.89744	3.02837	4.32845	4.38902	3.41661	4.06974	9.77194	0.482352	0.833725	0.578551	0.562892	0.805768
ENSDARG00000005551	hnrnph1l		heterogeneous nuclear ribonucleoprotein H1, like [Source:ZFIN;Acc:ZDB-GENE-030131-275]	processed_transcript,protein_coding	4.57313	4.20349	4.10721	4.67042	4.71695	4.65794	16.9523	0.418306	0.594597	0.703511	0.481737	0.754803
ENSDARG00000005559	pou4f1		POU class 4 homeobox 1 [Source:ZFIN;Acc:ZDB-GENE-000523-2]	protein_coding	2.49416	1	1.96506	1	1	1.61193	0.887222	-2.46315	2.4751	-0.995173	0.319652
ENSDARG00000005560	ywhah		tyrosine 3-monooxygenase/tryptophan 5-monooxygenase activation protein, eta polypeptide [Source:ZFIN;Acc:ZDB-GENE-040426-2191]	protein_coding	4.87061	4.8424	3.84577	4.67042	4.45682	4.7171	18.3815	0.045708	0.639479	0.0714769	0.943018	0.979339
ENSDARG00000005561	gfm2		G elongation factor, mitochondrial 2 [Source:ZFIN;Acc:ZDB-GENE-060201-3]	protein_coding,retained_intron	1	1	1.96506	1.53729	1	1.61193	0.513996	-0.249654	2.94337	-0.0848193	0.932405
ENSDARG00000005565	entpd8		ectonucleoside triphosphate diphosphohydrolase 8 [Source:ZFIN;Acc:ZDB-GENE-040724-142]	protein_coding	1.93244	1	1	1.53729	2.8494	3.05998	1.90815	2.84305	1.85877	1.52953	0.126133
ENSDARG00000005574	vsx2		visual system homeobox 2 [Source:ZFIN;Acc:ZDB-GENE-001222-1]	protein_coding	1	1	1.56176	1	1	1	0.121876	-1.61115	4.07189	-0.395677	0.692343
ENSDARG00000005576	mphosph8		M-phase phosphoprotein 8 [Source:ZFIN;Acc:ZDB-GENE-050309-191]	protein_coding	5.86609	6.4963	6.27088	6.06563	6.01087	5.95946	55.5498	-0.230671	0.456806	-0.504966	0.613583	0.831871
ENSDARG00000005578	ugp2a		UDP-glucose pyrophosphorylase 2a [Source:ZFIN;Acc:ZDB-GENE-090311-46]	protein_coding	1	3.02837	3.4018	1.92788	1.51996	1	2.34926	-2.42687	1.71419	-1.41576	0.156847
ENSDARG00000005586	zbtb20		zinc finger and BTB domain containing 20 [Source:ZFIN;Acc:ZDB-GENE-070112-1992]	protein_coding	9.81314	8.75863	7.85465	7.84188	8.32024	7.86009	319.938	-1.03466	0.601551	-1.71999	0.0854347	0.327172
ENSDARG00000005590	mtf2		metal response element binding transcription factor 2 [Source:ZFIN;Acc:ZDB-GENE-060512-94]	protein_coding,retained_intron	2.89744	3.35218	1.96506	2.89043	2.45189	2.37011	3.82351	-0.302738	1.10982	-0.272781	0.785021	0.914089
ENSDARG00000005593	rxrga		retinoid x receptor, gamma a [Source:ZFIN;Acc:ZDB-GENE-980526-36]	processed_transcript	3.87961	2.61021	4.32845	4.50824	4.61845	3.23208	11.5693	0.522314	0.826766	0.631755	0.527547	0.785227
ENSDARG00000005595	adgb		androglobin [Source:ZFIN;Acc:ZDB-GENE-041001-205]	protein_coding	1.93244	2.61021	1.96506	1.92788	1	1.61193	1.48137	-1.4164	1.73237	-0.817609	0.41358
ENSDARG00000005606	paxip1		PAX interacting (with transcription-activation domain) protein 1 [Source:ZFIN;Acc:ZDB-GENE-041010-214]	protein_coding	1.93244	3.02837	4.10721	3.46268	3.73138	3.52475	7.11868	0.30576	0.922646	0.331394	0.740347	0.892363
ENSDARG00000005612	aph1b		APH1B gamma secretase subunit [Source:ZFIN;Acc:ZDB-GENE-031118-31]	processed_transcript,protein_coding,retained_intron	3.47054	4.61957	3.6408	4.94857	4.76379	4.39361	15.7889	0.821776	0.689611	1.19165	0.233398	0.538759
ENSDARG00000005616	bfb		complement component bfb [Source:ZFIN;Acc:ZDB-GENE-990415-34]	protein_coding,retained_intron	1	1	1	1	1	1	0
ENSDARG00000005619	nek2		NIMA-related kinase 2 [Source:ZFIN;Acc:ZDB-GENE-040426-752]	protein_coding	1	2.61021	1	1.53729	1	1	0.716215	-2.01688	3.1838	-0.633482	0.526419
ENSDARG00000005625	maco1a		macoilin 1a [Source:ZFIN;Acc:ZDB-GENE-040426-1097]	processed_transcript,protein_coding	2.89744	3.02837	3.6408	3.7795	3.52934	3.87571	7.59535	0.583955	0.802148	0.727989	0.466621	0.743708
ENSDARG00000005626	RHOU (1 of many)	RHOU (1 of many)	si:ch211-133l11.10 [Source:ZFIN;Acc:ZDB-GENE-141219-14]	nonsense_mediated_decay,protein_coding	1	1	1	1	1	1	0
ENSDARG00000005627	zmp:0000000527		zmp:0000000527 [Source:ZFIN;Acc:ZDB-GENE-130530-530]	protein_coding	1.93244	2.01898	1	1	1	1	0.544721	-2.89634	3.3749	-0.8582	0.390782
ENSDARG00000005629	smyd2b		SET and MYND domain containing 2b [Source:ZFIN;Acc:ZDB-GENE-041001-201]	protein_coding	1.93244	1	3.93828	1.53729	2.45189	2.37011	2.96398	-1.06849	1.47708	-0.723376	0.469449
ENSDARG00000005640	adat3		adenosine deaminase, tRNA-specific 3 [Source:ZFIN;Acc:ZDB-GENE-030616-531]	protein_coding	1	2.01898	2.27989	1	1.51996	1.61193	0.913835	-1.42791	2.20204	-0.64845	0.516694
ENSDARG00000005643	gcat		glycine C-acetyltransferase [Source:ZFIN;Acc:ZDB-GENE-060518-3]	protein_coding	1.93244	1	4.02521	2.89043	3.63389	2.86454	4.92166	0.319981	1.2357	0.258947	0.795676	0.918239
ENSDARG00000005645	robo3		roundabout, axon guidance receptor, homolog 3 (Drosophila) [Source:ZFIN;Acc:ZDB-GENE-000209-4]	protein_coding	1.93244	3.02837	2.53818	2.70319	2.45189	1.61193	2.85999	-0.345705	1.24177	-0.278398	0.780707
ENSDARG00000005648	olfml2a		olfactomedin-like 2A [Source:ZFIN;Acc:ZDB-GENE-081105-107]	protein_coding	1.93244	1	1.96506	1	2.8494	2.04026	1.45822	0.884417	1.92981	0.458293	0.646742
ENSDARG00000005651	hrasb		-Ha-ras Harvey rat sarcoma viral oncogene homolog b [Source:ZFIN;Acc:ZDB-GENE-050522-466]	nonsense_mediated_decay,protein_coding	3.21226	4.35591	3.93828	2.70319	2.8494	2.6384	7.24403	-1.48397	0.847624	-1.75074	0.0799915	0.316072
ENSDARG00000005652	man1a1		mannosidase, alpha, class 1A, member 1 [Source:ZFIN;Acc:ZDB-GENE-041014-321]	protein_coding	4.04754	4.8424	5.78972	4.90578	4.51273	4.7171	22.6231	-0.37503	0.656412	-0.571334	0.567774	0.808625
ENSDARG00000005670	ttbk2a		tau tubulin kinase 2a [Source:ZFIN;Acc:ZDB-GENE-120928-3]	protein_coding	2.89744	2.01898	2.94726	2.23494	2.45189	1.61193	2.76076	-0.876691	1.22732	-0.714316	0.475032
ENSDARG00000005673	f3b		coagulation factor IIIb [Source:ZFIN;Acc:ZDB-GENE-050417-234]	protein_coding	4.19795	4.35591	3.84577	7.16681	4.27476	3.97598	30.8603	1.92359	0.96944	1.98423	0.0472307	0.232079
ENSDARG00000005675	sec61a1l		Sec61 translocon alpha 1 subunit, like [Source:ZFIN;Acc:ZDB-GENE-021016-2]	protein_coding,retained_intron	3.47054	2.61021	3.1152	3.05613	4.20858	4.46437	8.43805	1.08511	0.857599	1.26529	0.205768	0.506397
ENSDARG00000005679	trip10a		thyroid hormone receptor interactor 10a [Source:ZFIN;Acc:ZDB-GENE-041114-105]	protein_coding	5.62182	4.8424	5.63247	4.86168	4.85314	4.46437	26.5136	-0.715478	0.546971	-1.30807	0.190849	0.489822
ENSDARG00000005690	slc25a23a		solute carrier family 25 (mitochondrial carrier; phosphate carrier), member 23a [Source:ZFIN;Acc:ZDB-GENE-121214-154]	protein_coding	1.93244	2.01898	1.56176	1	2.20273	3.97598	2.84199	1.76828	1.68123	1.05178	0.292902
ENSDARG00000005699	ddx19		DEAD/H (Asp-Glu-Ala-Asp/His) box polypeptide 19 (DBP5 homolog, yeast) [Source:ZFIN;Acc:ZDB-GENE-020419-30]	protein_coding	4.45858	3.83974	4.25841	4.76922	5.01677	4.82859	17.8339	0.723995	0.58972	1.22769	0.219562	0.5227
ENSDARG00000005704	eps8l3b		EPS8-like 3b [Source:ZFIN;Acc:ZDB-GENE-040426-1335]	protein_coding,retained_intron	1	3.02837	1	1	1	1	0.880675	-3.60286	3.52792	-1.02124	0.307139
ENSDARG00000005713	ethe1		ethylmalonic encephalopathy 1 [Source:ZFIN;Acc:ZDB-GENE-040426-2503]	protein_coding	2.49416	3.35218	2.27989	1.53729	2.8494	2.86454	3.55803	-0.362674	1.18207	-0.306811	0.758987	0.902335
ENSDARG00000005716	olfml2ba		olfactomedin-like 2Ba [Source:ZFIN;Acc:ZDB-GENE-041014-329]	protein_coding	2.49416	1	4.63525	1	3.1607	3.38582	5.46454	-0.809479	1.53836	-0.526195	0.598753	0.823225
ENSDARG00000005738	rpf1		ribosome production factor 1 homolog [Source:ZFIN;Acc:ZDB-GENE-040625-177]	protein_coding,retained_intron	3.87961	3.61646	3.74692	5.31847	5.26487	5.0746	19.112	1.62896	0.60554	2.6901	0.007143	0.0767854
ENSDARG00000005739	gpm6ba		glycoprotein M6Ba [Source:ZFIN;Acc:ZDB-GENE-030710-9]	protein_coding	1	2.01898	1	1.53729	1.90136	1	0.649662	0.608013	2.74398	0.221581	0.82464
ENSDARG00000005749	cand2		cullin-associated and neddylation-dissociated 2 (putative) [Source:ZFIN;Acc:ZDB-GENE-060503-645]	protein_coding	1	1	3.74692	1	1	1	1.46252	-4.42859	3.00601	-1.47324	0.140686
ENSDARG00000005754	ptprfb		protein tyrosine phosphatase, receptor type, f, b [Source:ZFIN;Acc:ZDB-GENE-060503-530]	protein_coding,retained_intron	5.11712	4.20349	5.02097	4.76922	6.3081	5.90961	32.2489	0.986521	0.629327	1.56758	0.116979	0.380457
ENSDARG00000005762	col14a1a		collagen, type XIV, alpha 1a [Source:ZFIN;Acc:ZDB-GENE-030131-9889]	protein_coding	2.89744	3.02837	1.56176	1	4.51273	4.88126	8.14986	1.93791	1.38295	1.40129	0.161129	0.449547
ENSDARG00000005772	tsr2		TSR2, 20S rRNA accumulation, homolog (S. cerevisiae) [Source:ZFIN;Acc:ZDB-GENE-021231-2]	protein_coding	1.93244	2.01898	3.4018	3.33947	3.29433	2.86454	4.53074	0.684967	1.06092	0.645632	0.518518	0.779326
ENSDARG00000005774	ddx3xb		DEAD-box helicase 3 X-linked b [Source:ZFIN;Acc:ZDB-GENE-980526-150]	protein_coding,retained_intron	5.77329	6.28466	6.3572	5.5305	5.99132	5.7769	49.8247	-0.405344	0.463141	-0.875207	0.381461	0.678834
ENSDARG00000005775	scn8aa		sodium channel, voltage gated, type VIII, alpha subunit a [Source:ZFIN;Acc:ZDB-GENE-000828-1]	protein_coding	1	1	1.56176	1	1.51996	1	0.235379	-0.649371	4.07189	-0.159477	0.873293
ENSDARG00000005776	guk1b		guanylate kinase 1b [Source:ZFIN;Acc:ZDB-GENE-020916-1]	protein_coding,retained_intron	1	1	1	1	1	1	0
ENSDARG00000005780	npy8br		neuropeptide Y receptor Y8b [Source:ZFIN;Acc:ZDB-GENE-980526-208]	protein_coding	1	1	1.56176	1	1	1	0.121876	-1.61115	4.07189	-0.395677	0.692343
ENSDARG00000005783	ncanb		neurocan b [Source:ZFIN;Acc:ZDB-GENE-050208-586]	protein_coding	1	1	1.56176	1	1	1	0.121876	-1.61115	4.07189	-0.395677	0.692343
ENSDARG00000005786	ppm1f		protein phosphatase, Mg2+/Mn2+ dependent, 1F [Source:ZFIN;Acc:ZDB-GENE-051128-2]	protein_coding	3.21226	4.03305	3.74692	2.23494	3.1607	3.52475	7.0877	-0.812025	0.870269	-0.933074	0.350782	0.652055
ENSDARG00000005789	enpp1		ectonucleotide pyrophosphatase/phosphodiesterase 1 [Source:ZFIN;Acc:ZDB-GENE-040724-172]	protein_coding,retained_intron	5.26078	5.20557	5.42432	6.17779	5.8894	5.53535	38.7434	0.621165	0.501681	1.23817	0.215654	0.518174
ENSDARG00000005791	rpl28		ribosomal protein L28 [Source:ZFIN;Acc:ZDB-GENE-040930-10]	protein_coding	5.77329	5.49545	7.09013	8.76849	8.53123	8.58681	191.949	2.37462	0.544772	4.35892	1.30703e-05	0.000626707
ENSDARG00000005799	smim14		small integral membrane protein 14 [Source:ZFIN;Acc:ZDB-GENE-040426-22]	protein_coding,retained_intron	4.04754	4.03305	3.84577	2.89043	3.41661	4.3192	9.95768	-0.384724	0.776908	-0.495199	0.62046	0.836011
ENSDARG00000005800	ampd3a		adenosine monophosphate deaminase 3a [Source:ZFIN;Acc:ZDB-GENE-110407-2]	protein_coding	4.87061	3.02837	2.53818	1	1.90136	1	5.36262	-4.37919	1.58411	-2.76444	0.00570211	0.0674117
ENSDARG00000005814	klhl10a		kelch-like family member 10a [Source:ZFIN;Acc:ZDB-GENE-131015-1]	protein_coding	1	1	1	1	1.51996	1	0.113503	0.255337	4.08047	0.0625753	0.950105
ENSDARG00000005821	ncf2		neutrophil cytosolic factor 2 [Source:ZFIN;Acc:ZDB-GENE-070209-29]	protein_coding	2.89744	3.02837	3.1152	2.23494	3.63389	2.86454	4.94235	-0.00926642	0.980311	-0.00945253	0.992458	0.996149
ENSDARG00000005823	slc39a10		solute carrier family 39 (zinc transporter), member 10 [Source:ZFIN;Acc:ZDB-GENE-040426-1157]	protein_coding	10.3006	10.5768	10.533	10.6376	9.32161	8.94329	958.082	-0.627135	0.58195	-1.07764	0.281193	0.587638
ENSDARG00000005827	eif2s1a		eukaryotic translation initiation factor 2, subunit 1 alpha a [Source:ZFIN;Acc:ZDB-GENE-030131-526]	protein_coding	4.45858	4.73528	4.57889	5.21711	4.51273	4.93208	20.6585	0.355631	0.587949	0.604868	0.545267	0.796875
ENSDARG00000005828	faima		Fas apoptotic inhibitory molecule a [Source:ZFIN;Acc:ZDB-GENE-040718-323]	protein_coding	1	2.01898	1.56176	1	1.90136	2.04026	0.92473	0.370951	2.19227	0.169208	0.865633
ENSDARG00000005834	gatad2b		GATA zinc finger domain containing 2B [Source:ZFIN;Acc:ZDB-GENE-060503-655]	protein_coding	4.87061	4.49375	6.50063	3.5762	4.13922	3.65146	22.9121	-1.91281	0.735452	-2.60087	0.00929885	0.0907783
ENSDARG00000005840	got2b		glutamic-oxaloacetic transaminase 2b, mitochondrial [Source:ZFIN;Acc:ZDB-GENE-030131-7917]	protein_coding,retained_intron	3.87961	4.61957	4.79222	5.90108	4.71695	4.15778	21.8355	0.704021	0.736568	0.955813	0.339167	0.640084
ENSDARG00000005841	tnni2a.2		troponin I type 2a (skeletal, fast), tandem duplicate 2 [Source:ZFIN;Acc:ZDB-GENE-040426-970]	protein_coding	1	3.02837	1.56176	1	2.20273	2.86454	2.04878	0.14629	1.82459	0.0801769	0.936097
ENSDARG00000005842	cd9a		CD9 molecule a [Source:ZFIN;Acc:ZDB-GENE-030131-1175]	protein_coding,retained_intron	1.93244	1	1.56176	3.7795	3.90857	3.65146	5.16531	3.63142	1.32286	2.74512	0.00604891	0.0697124
ENSDARG00000005846	SP5 (1 of many)	SP5 (1 of many)	Sp5 transcription factor b [Source:NCBI gene;Acc:799504]	protein_coding	1	1	1	1	1	1	0
ENSDARG00000005853	slc25a6		solute carrier family 25 (mitochondrial carrier; adenine nucleotide translocator), member 6 [Source:ZFIN;Acc:ZDB-GENE-070912-446]	protein_coding	1	1	1.56176	1	1	1	0.121876	-1.61115	4.07189	-0.395677	0.692343
ENSDARG00000005861	ralgapa2		Ral GTPase activating protein, alpha subunit 2 (catalytic) [Source:ZFIN;Acc:ZDB-GENE-131122-56]	protein_coding	6.07494	3.61646	5.71324	5.06982	4.51273	3.76794	25.7642	-0.955939	0.779382	-1.22653	0.219998	0.52283
ENSDARG00000005865	or131-1		odorant receptor, family H, subfamily 131, member 1 [Source:ZFIN;Acc:ZDB-GENE-070806-45]	protein_coding	1	1	1	1	1	1	0
ENSDARG00000005867	gon4l		gon-4-like (C. elegans) [Source:ZFIN;Acc:ZDB-GENE-070117-2447]	processed_transcript,protein_coding	4.77811	4.35591	4.25841	3.33947	4.06636	4.15778	13.5607	-0.666778	0.663261	-1.0053	0.314752	0.618272
ENSDARG00000005870	mmadhc		metabolism of cobalamin associated D [Source:ZFIN;Acc:ZDB-GENE-040704-50]	protein_coding	1	1	1.56176	3.68142	2.66429	3.23208	3.22658	3.82269	1.59585	2.39539	0.0166026
ENSDARG00000005883	rfx1a		regulatory factor X, 1a (influences HLA class II expression) [Source:ZFIN;Acc:ZDB-GENE-070424-94]	protein_coding,retained_intron	1	1	2.75717	1	1.90136	1.61193	0.977532	-0.868232	2.42109	-0.358613	0.719885
ENSDARG00000005891	cyb5r3		cytochrome b5 reductase 3 [Source:ZFIN;Acc:ZDB-GENE-030131-3281]	protein_coding	4.33414	3.61646	3.84577	4.1894	5.05493	4.7171	15.22	0.807614	0.657878	1.2276	0.219596	0.5227
ENSDARG00000005894	slc7a9		solute carrier family 7 (amino acid transporter light chain, bo,+ system), member 9 [Source:ZFIN;Acc:ZDB-GENE-080116-2]	nonsense_mediated_decay,protein_coding	1	2.01898	1	1	1	1	0.293558	-1.78241	4.06623	-0.438344	0.661137
ENSDARG00000005897	dera		deoxyribose-phosphate aldolase (putative) [Source:ZFIN;Acc:ZDB-GENE-041010-200]	protein_coding	4.04754	3.02837	3.1152	3.68142	3.1607	2.6384	6.76489	-0.283563	0.894802	-0.3169	0.751319	0.898367
ENSDARG00000005908	clk4b		CDC-like kinase 4b [Source:ZFIN;Acc:ZDB-GENE-050227-19]	protein_coding,retained_intron	2.89744	3.35218	3.74692	1.92788	3.29433	3.05998	5.51683	-0.692689	0.960472	-0.721196	0.470789	0.74693
ENSDARG00000005913	tgm1l3		transglutaminase 1 like 3 [Source:ZFIN;Acc:ZDB-GENE-120718-1]	protein_coding	1	2.01898	1.56176	1.92788	1	1	0.673632	-0.619109	2.75518	-0.224707	0.822207
ENSDARG00000005915	tcf3a		transcription factor 3a [Source:ZFIN;Acc:ZDB-GENE-990415-51]	protein_coding,retained_intron	4.33414	5.49545	4.88811	5.14534	3.98962	3.87571	20.4972	-0.547421	0.713653	-0.76707	0.44304	0.725314
ENSDARG00000005916	srpk3		SRSF protein kinase 3 [Source:ZFIN;Acc:ZDB-GENE-101025-2]	protein_coding	1.93244	1	2.75717	1.92788	2.45189	2.86454	2.27848	0.548197	1.42649	0.384298	0.700758
ENSDARG00000005924	serpina10a		serpin peptidase inhibitor, clade A (alpha-1 antiproteinase, antitrypsin), member 10a [Source:ZFIN;Acc:ZDB-GENE-041014-246]	protein_coding	6.74666	5.89441	5.06267	6.24799	6.22685	5.93475	54.8334	0.0787267	0.602012	0.130773	0.895955	0.960094
ENSDARG00000005926	ak2		adenylate kinase 2 [Source:ZFIN;Acc:ZDB-GENE-030131-512]	processed_transcript,protein_coding	4.19795	4.35591	4.84096	6.15969	4.93727	4.93208	25.8121	1.05638	0.666914	1.58398	0.113199	0.373919
ENSDARG00000005927	tbc1d17		TBC1 domain family, member 17 [Source:ZFIN;Acc:ZDB-GENE-050522-79]	protein_coding	4.57313	4.20349	4.74177	3.95766	4.45682	4.3192	15.4777	-0.308806	0.605483	-0.510016	0.61004	0.830768
ENSDARG00000005941	yes1		YES proto-oncogene 1, Src family tyrosine kinase [Source:ZFIN;Acc:ZDB-GENE-050126-1]	processed_transcript,protein_coding	7.32264	7.51303	6.91907	6.89872	5.8246	5.32329	91.9335	-1.11235	0.600225	-1.85322	0.0638507	0.278785
ENSDARG00000005942	v2rl1		vomeronasal 2 receptor, l1 [Source:ZFIN;Acc:ZDB-GENE-050419-65]	protein_coding	1	1	1.56176	1	1	1	0.121876	-1.61115	4.07189	-0.395677	0.692343
ENSDARG00000005943	htra4		HtrA serine peptidase 4 [Source:ZFIN;Acc:ZDB-GENE-131120-192]	protein_coding	1.93244	1	1.56176	1	2.8494	3.76794	2.60665	2.51912	1.8396	1.36938	0.17088
ENSDARG00000005945	sart1		spliceosome associated factor 1, recruiter of U4/U6.U5 tri-snRNP [Source:ZFIN;Acc:ZDB-GENE-040718-422]	protein_coding	5.45257	4.35591	4.97803	5.47303	5.16372	5.53535	28.6192	0.425742	0.559814	0.760507	0.446952	0.727788
ENSDARG00000005948	ankmy2a		ankyrin repeat and MYND domain containing 2a [Source:ZFIN;Acc:ZDB-GENE-030131-6321]	protein_coding	1	1	2.75717	2.23494	2.45189	3.05998	2.29756	1.19252	1.58146	0.754063	0.450811
ENSDARG00000005972	ric8b		RIC8 guanine nucleotide exchange factor B [Source:ZFIN;Acc:ZDB-GENE-030131-6435]	protein_coding,retained_intron	2.49416	2.01898	3.6408	2.23494	3.29433	3.05998	4.39221	-0.0185543	1.07409	-0.0172744	0.986218	0.995043
ENSDARG00000005980	sfswap		splicing factor SWAP [Source:ZFIN;Acc:ZDB-GENE-040426-931]	protein_coding	4.19795	3.83974	5.18098	4.11621	4.27476	4.3192	15.2736	-0.339563	0.663836	-0.511517	0.608989	0.829993
ENSDARG00000005989	rgl1		ral guanine nucleotide dissociation stimulator-like 1 [Source:ZFIN;Acc:ZDB-GENE-040426-1816]	processed_transcript,protein_coding	7.37095	7.16646	7.84274	8.54272	6.58084	5.69099	143.94	-0.00229139	0.770349	-0.00297449	0.997627	0.998595
ENSDARG00000005993	prc1b		protein regulator of cytokinesis 1b [Source:ZFIN;Acc:ZDB-GENE-040426-777]	protein_coding	1	2.61021	1	4.56435	1.51996	1	3.79898	2.61351	2.13325	1.22513	0.220526	0.523585
ENSDARG00000006003	mycla		MYCL proto-oncogene, bHLH transcription factor a [Source:ZFIN;Acc:ZDB-GENE-040426-2439]	protein_coding	2.89744	1	1.96506	2.23494	1.90136	2.86454	2.31726	0.395579	1.43507	0.275652	0.782815
ENSDARG00000006008	dct		dopachrome tautomerase [Source:ZFIN;Acc:ZDB-GENE-000508-1]	protein_coding	3.47054	5.03538	4.74177	2.48798	2.20273	1.61193	9.82602	-3.12929	0.94052	-3.32719	0.000877276	0.0191081
ENSDARG00000006010	bmi1a		bmi1 polycomb ring finger oncogene 1a [Source:ZFIN;Acc:ZDB-GENE-030131-224]	protein_coding	4.57313	5.55965	3.74692	3.20474	2.45189	2.86454	13.1273	-2.29173	0.846427	-2.70753	0.00677859	0.0744131
ENSDARG00000006011	klhl42		kelch-like family, member 42 [Source:ZFIN;Acc:ZDB-GENE-041210-190]	protein_coding	1	3.35218	2.27989	1.92788	3.01343	3.05998	3.43945	0.367894	1.3034	0.282258	0.777746
ENSDARG00000006019	tktb		transketolase b [Source:ZFIN;Acc:ZDB-GENE-030909-13]	processed_transcript,protein_coding	4.77811	5.35778	5.25479	6.60974	5.61067	5.83146	40.8783	0.986448	0.57102	1.72752	0.0840745	0.324981
ENSDARG00000006025	tp53i11b		tumor protein p53 inducible protein 11b [Source:ZFIN;Acc:ZDB-GENE-030131-6328]	protein_coding	7.41769	7.79225	7.32243	6.15969	5.8894	5.56785	98.5013	-1.66877	0.46074	-3.62194	0.000292401	0.00837322
ENSDARG00000006029	lta4h		leukotriene A4 hydrolase [Source:ZFIN;Acc:ZDB-GENE-040426-2477]	protein_coding,retained_intron	1.93244	2.01898	3.1152	2.89043	3.52934	3.23208	4.40899	0.982337	1.05536	0.930806	0.351954	0.652923
ENSDARG00000006031	abat		4-aminobutyrate aminotransferase [Source:ZFIN;Acc:ZDB-GENE-031006-4]	protein_coding,retained_intron	7.28951	8.0261	8.37261	7.26319	5.99132	5.83146	137.593	-1.43999	0.606153	-2.37563	0.0175191	0.133994
ENSDARG00000006038	aebp2		AE binding protein 2 [Source:ZFIN;Acc:ZDB-GENE-040426-2885]	protein_coding	4.19795	3.02837	3.6408	3.05613	4.33803	3.52475	9.03933	0.031404	0.817916	0.0383952	0.969373	0.988609
ENSDARG00000006040	cyp20a1		cytochrome P450, family 20, subfamily A, polypeptide 1 [Source:ZFIN;Acc:ZDB-GENE-040426-2646]	protein_coding	4.33414	2.61021	3.52624	3.05613	3.63389	3.23208	7.57124	-0.403894	0.856865	-0.471363	0.637382	0.846421
ENSDARG00000006044	ust		uronyl-2-sulfotransferase [Source:ZFIN;Acc:ZDB-GENE-041001-163]	protein_coding	1	2.01898	1.56176	1	1	1	0.415435	-2.50004	3.635	-0.687769	0.491599
ENSDARG00000006052	malt2		MALT paracaspase 2 [Source:ZFIN;Acc:ZDB-GENE-020801-2]	nonsense_mediated_decay,protein_coding	1.93244	1	1.56176	1.53729	2.45189	3.23208	1.94416	2.0097	1.70682	1.17746	0.239013
ENSDARG00000006060	crybg1b		crystallin beta-gamma domain containing 1b [Source:ZFIN;Acc:ZDB-GENE-030131-7179]	protein_coding	5.56758	4.35591	4.57889	1	6.63223	7.22809	44.1968	1.47201	1.24306	1.18418	0.23634	0.541429
ENSDARG00000006062	akap1b		A kinase (PRKA) anchor protein 1b [Source:ZFIN;Acc:ZDB-GENE-030131-6844]	processed_transcript,protein_coding,retained_intron	2.89744	4.20349	4.02521	3.68142	4.39865	3.97598	10.8112	0.257648	0.746046	0.345352	0.72983	0.886511
ENSDARG00000006065	znf385b		zinc finger protein 385B [Source:ZFIN;Acc:ZDB-GENE-030616-154]	protein_coding	2.49416	2.01898	1.96506	1	2.45189	2.37011	1.91708	-0.212517	1.55784	-0.136418	0.891491
ENSDARG00000006074	uck2a		uridine-cytidine kinase 2a [Source:ZFIN;Acc:ZDB-GENE-030131-7158]	processed_transcript,protein_coding	2.89744	2.61021	3.1152	4.11621	3.52934	4.24075	7.89526	1.34072	0.834951	1.60574	0.10833	0.367414
ENSDARG00000006079	gpr37l1a		G protein-coupled receptor 37 like 1a [Source:ZFIN;Acc:ZDB-GENE-110411-20]	protein_coding	1	1	1	1	1	1	0
ENSDARG00000006092	rad21a		RAD21 cohesin complex component a [Source:ZFIN;Acc:ZDB-GENE-030131-994]	protein_coding,retained_intron	3.68953	4.03305	5.39197	4.99013	4.97757	4.88126	20.4698	0.389005	0.67552	0.57586	0.56471	0.806891
ENSDARG00000006093	cdk15		cyclin-dependent kinase 15 [Source:ZFIN;Acc:ZDB-GENE-060421-7193]	protein_coding	6.07494	5.99071	5.576	5.18167	6.06797	5.63073	43.4686	-0.246872	0.512161	-0.48202	0.629792	0.841528
ENSDARG00000006094	igf2r		insulin-like growth factor 2 receptor [Source:ZFIN;Acc:ZDB-GENE-041014-300]	protein_coding	5.99499	6.08098	6.72497	5.31847	4.66854	4.3192	42.1041	-1.52758	0.558322	-2.73603	0.00621861	0.070448
ENSDARG00000006109	pimr185		Pim proto-oncogene, serine/threonine kinase, related 185 [Source:ZFIN;Acc:ZDB-GENE-081104-450]	protein_coding	1	2.01898	1	1	1	1	0.293558	-1.78241	4.06623	-0.438344	0.661137
ENSDARG00000006110	chrd		chordin [Source:ZFIN;Acc:ZDB-GENE-990415-33]	protein_coding	2.89744	2.01898	1	1	1.90136	1.61193	1.4152	-1.42214	2.02583	-0.702001	0.482678
ENSDARG00000006112	myof		myoferlin [Source:ZFIN;Acc:ZDB-GENE-040426-1138]	protein_coding	4.19795	3.35218	4.39525	3.87133	5.63607	6.30619	24.2258	1.61861	0.788115	2.05378	0.0399972	0.212515
ENSDARG00000006120	tbx2b		T-box 2b [Source:ZFIN;Acc:ZDB-GENE-990726-27]	protein_coding	6.59222	6.56046	6.40661	5.9227	6.01087	5.32329	58.5186	-0.760931	0.469507	-1.6207	0.105081	0.362289
ENSDARG00000006124	kdm5c		lysine (K)-specific demethylase 5C [Source:ZFIN;Acc:ZDB-GENE-060810-94]	protein_coding,retained_intron	6.11331	6.12408	5.76468	6.98348	6.01087	6.20651	61.2693	0.479114	0.532744	0.899332	0.368476	0.667713
ENSDARG00000006125	csnk1db		casein kinase 1, delta b [Source:ZFIN;Acc:ZDB-GENE-040426-2385]	protein_coding	4.77811	5.73672	5.71324	5.69032	6.03015	6.00764	41.0283	0.451369	0.514767	0.876841	0.380573	0.677898
ENSDARG00000006128	cep170aa		centrosomal protein 170Aa [Source:ZFIN;Acc:ZDB-GENE-090312-109]	processed_transcript,protein_coding	5.51122	4.94212	6.80085	7.51172	5.58482	4.93208	59.7998	0.548094	0.838404	0.653735	0.513282	0.77578
ENSDARG00000006137	star		steroidogenic acute regulatory protein [Source:ZFIN;Acc:ZDB-GENE-001120-3]	protein_coding,retained_intron	1	1	1	1	1	1	0
ENSDARG00000006151	pde11al		phosphodiesterase 11a, like [Source:ZFIN;Acc:ZDB-GENE-031118-106]	protein_coding,retained_intron	1	2.01898	1.56176	1	1	1	0.415435	-2.50004	3.635	-0.687769	0.491599
ENSDARG00000006169	lrrk2		leucine-rich repeat kinase 2 [Source:ZFIN;Acc:ZDB-GENE-071218-6]	protein_coding	2.89744	3.35218	5.45596	3.33947	3.52934	3.76794	11.2533	-0.939284	0.907868	-1.0346	0.300853	0.607417
ENSDARG00000006174	lrrc23		leucine rich repeat containing 23 [Source:ZFIN;Acc:ZDB-GENE-041010-153]	protein_coding,retained_intron	1.93244	2.01898	1	1.53729	1.51996	1	0.787322	-1.01726	2.38425	-0.426658	0.669629
ENSDARG00000006181	hif1aa		hypoxia inducible factor 1 subunit alpha a [Source:ZFIN;Acc:ZDB-GENE-080917-55]	nonsense_mediated_decay,protein_coding	2.49416	3.02837	3.84577	2.89043	1.90136	2.04026	4.25128	-1.26235	1.09929	-1.14833	0.250831	0.558372
ENSDARG00000006192	gatad2ab		GATA zinc finger domain containing 2Ab [Source:ZFIN;Acc:ZDB-GENE-040426-2372]	protein_coding	5.03954	4.35591	5.02097	6.60974	5.4765	5.16235	34.5745	1.12749	0.651897	1.72956	0.083709	0.323932
ENSDARG00000006196	sav1		salvador family WW domain containing protein 1 [Source:ZFIN;Acc:ZDB-GENE-040912-28]	protein_coding	2.89744	3.35218	4.93377	3.95766	4.56656	4.15778	12.4752	0.234452	0.806664	0.290644	0.771323	0.908232
ENSDARG00000006200	eif4g1a		eukaryotic translation initiation factor 4 gamma, 1a [Source:ZFIN;Acc:ZDB-GENE-070112-702]	protein_coding	6.86383	7.26603	7.2063	7.66714	7.37522	7.6255	132.546	0.443302	0.407225	1.08859	0.276334	0.58292
ENSDARG00000006202	erbb3a		erb-b2 receptor tyrosine kinase 3a [Source:ZFIN;Acc:ZDB-GENE-030916-3]	processed_transcript,protein_coding	5.19074	6.12408	3.52624	1	3.98962	4.24075	19.7526	-1.93098	1.13398	-1.70283	0.0885998	0.333227
ENSDARG00000006206	pou4f3		POU class 4 homeobox 3 [Source:ZFIN;Acc:ZDB-GENE-990415-24]	protein_coding	1	1	1	1	1	1	0
ENSDARG00000006207	gpx1b		glutathione peroxidase 1b [Source:ZFIN;Acc:ZDB-GENE-040912-60]	protein_coding	1	1	1.56176	1	1.90136	1	0.348882	0.104158	3.89909	0.0267134	0.978688
ENSDARG00000006215	akr1b1		aldo-keto reductase family 1, member B1 (aldose reductase) [Source:ZFIN;Acc:ZDB-GENE-040625-7]	protein_coding	2.49416	2.01898	1.56176	3.95766	1	1.61193	2.99538	1.23479	1.71467	0.720134	0.471443
ENSDARG00000006219	gnl3		guanine nucleotide binding protein-like 3 (nucleolar) [Source:ZFIN;Acc:ZDB-GENE-030131-616]	processed_transcript,protein_coding	4.19795	3.35218	4.25841	6.86561	6.70604	6.60132	48.1203	2.88169	0.545652	5.28119	1.28348e-07	1.19202e-05
ENSDARG00000006220	ugt1a7		UDP glucuronosyltransferase 1 family, polypeptide A7 [Source:ZFIN;Acc:ZDB-GENE-080227-6]	protein_coding	1	1	1.56176	1	1	1	0.121876	-1.61115	4.07189	-0.395677	0.692343
ENSDARG00000006225	ddx39aa		DEAD (Asp-Glu-Ala-Asp) box polypeptide 39Aa [Source:ZFIN;Acc:ZDB-GENE-030131-4275]	protein_coding	3.21226	4.35591	4.4591	4.76922	4.61845	4.46437	15.4537	0.560532	0.664298	0.843797	0.398783	0.691747
ENSDARG00000006235	brms1la		BRMS1 like transcriptional repressor a [Source:ZFIN;Acc:ZDB-GENE-050913-49]	processed_transcript,protein_coding	4.45858	3.02837	2.75717	4.72066	3.41661	3.38582	10.0027	0.46868	0.927951	0.50507	0.613509	0.831871
ENSDARG00000006240	slc27a1a		solute carrier family 27 (fatty acid transporter), member 1a [Source:ZFIN;Acc:ZDB-GENE-050320-112]	protein_coding	2.49416	3.02837	3.4018	2.23494	1.51996	3.38582	4.10984	-0.654377	1.15995	-0.564144	0.572656	0.811145
ENSDARG00000006242	ptp4a1		protein tyrosine phosphatase type IVA, member 1 [Source:ZFIN;Acc:ZDB-GENE-041121-11]	nonsense_mediated_decay,protein_coding,retained_intron	6.72205	6.39435	6.14066	6.48447	6.85407	6.2868	72.3875	0.118582	0.462202	0.256559	0.797519	0.918728
ENSDARG00000006251	ell2		elongation factor, RNA polymerase II, 2 [Source:ZFIN;Acc:ZDB-GENE-030131-1717]	processed_transcript,protein_coding	6.32429	5.94336	6.16	5.71532	5.63607	4.77392	45.0698	-0.738903	0.5201	-1.42069	0.155406	0.440374
ENSDARG00000006253	mier3a		mesoderm induction early response 1, family member 3 a [Source:ZFIN;Acc:ZDB-GENE-050913-97]	protein_coding	3.68953	3.02837	3.2656	2.70319	3.82269	3.65146	7.00864	0.127566	0.851457	0.14982	0.880906	0.953814
ENSDARG00000006257	vldlr		very low density lipoprotein receptor [Source:ZFIN;Acc:ZDB-GENE-040426-803]	processed_transcript,protein_coding	1	2.01898	1	1	3.01343	3.76794	2.64067	3.33184	2.0318	1.63985	0.101037
ENSDARG00000006260	tuba8l4		tubulin, alpha 8 like 4 [Source:ZFIN;Acc:ZDB-GENE-040426-860]	nonsense_mediated_decay,protein_coding	6.697	6.76493	6.53065	7.84188	8.23139	8.33632	155.394	1.49175	0.404198	3.69063	0.000223696	0.0068026
ENSDARG00000006266	stat1a		signal transducer and activator of transcription 1a [Source:ZFIN;Acc:ZDB-GENE-980526-499]	protein_coding	6.95116	6.46311	5.68682	8.38419	7.12913	7.11168	119.258	1.24744	0.62984	1.98056	0.0476407	0.233204
ENSDARG00000006272	mpp5a		membrane protein, palmitoylated 5a (MAGUK p55 subfamily member 5) [Source:ZFIN;Acc:ZDB-GENE-020712-1]	protein_coding	4.19795	4.49375	3.84577	3.33947	3.73138	4.7171	12.6642	-0.184206	0.741743	-0.248342	0.803869	0.921095
ENSDARG00000006279	rragd		ras-related GTP binding D [Source:ZFIN;Acc:ZDB-GENE-070620-6]	protein_coding	3.68953	4.35591	2.75717	4.03911	3.1607	3.05998	8.57885	-0.256799	0.889909	-0.288568	0.772912	0.908781
ENSDARG00000006283	waslb		Wiskott-Aldrich syndrome-like b [Source:ZFIN;Acc:ZDB-GENE-040426-718]	protein_coding	3.68953	4.20349	4.02521	2.70319	5.44811	5.85798	19.2579	1.26091	0.891109	1.41498	0.157073	0.442907
ENSDARG00000006288	prdm5		PR domain containing 5 [Source:ZFIN;Acc:ZDB-GENE-040708-1]	protein_coding	1.93244	1	2.53818	1	1.90136	1.61193	1.10682	-1.09538	2.0397	-0.537029	0.591248
ENSDARG00000006290	ndufs5		NADH:ubiquinone oxidoreductase subunit S5 [Source:ZFIN;Acc:ZDB-GENE-050522-437]	protein_coding	4.33414	3.02837	4.39525	5.63899	4.71695	5.02864	19.9433	1.2394	0.687685	1.80227	0.0715024	0.294494
ENSDARG00000006292	maats1		MYCBP-associated, testis expressed 1 [Source:ZFIN;Acc:ZDB-GENE-070912-489]	protein_coding	1.93244	1	1.56176	1	1	1	0.373039	-2.46793	3.761	-0.656188	0.511703
ENSDARG00000006299	arhgef7a		Rho guanine nucleotide exchange factor (GEF) 7a [Source:ZFIN;Acc:ZDB-GENE-060322-11]	processed_transcript,protein_coding,retained_intron	2.49416	1	1.96506	2.48798	1.51996	2.04026	1.65826	0.253109	1.61552	0.156673	0.875502
ENSDARG00000006300	psmd9		proteasome 26S subunit, non-ATPase 9 [Source:ZFIN;Acc:ZDB-GENE-030131-431]	protein_coding	3.21226	3.35218	3.2656	3.20474	4.39865	3.23208	7.67176	0.540095	0.8486	0.636454	0.52448	0.783718
ENSDARG00000006301	raph1a		Ras association (RalGDS/AF-6) and pleckstrin homology domains 1a [Source:ZFIN;Acc:ZDB-GENE-070912-156]	processed_transcript,protein_coding	4.57313	4.49375	4.25841	3.46268	3.01343	3.76794	11.7814	-1.15623	0.694357	-1.66518	0.0958773	0.347416
ENSDARG00000006307	shisa4		shisa family member 4 [Source:ZFIN;Acc:ZDB-GENE-050417-419]	processed_transcript,protein_coding	2.89744	3.02837	2.94726	2.23494	2.66429	2.6384	3.88481	-0.625837	1.01232	-0.618221	0.53643	0.792272
ENSDARG00000006308	ptpn18		protein tyrosine phosphatase, non-receptor type 18 [Source:ZFIN;Acc:ZDB-GENE-050320-12]	protein_coding,retained_intron	6.07494	6.96784	3.2656	5.25169	5.05493	4.98116	40.8325	-1.05054	0.876261	-1.19889	0.230572	0.535595
ENSDARG00000006314	itgav		integrin, alpha V [Source:ZFIN;Acc:ZDB-GENE-060616-382]	protein_coding,retained_intron	5.39143	6.16593	6.28856	5.50205	5.4765	6.26714	47.0363	-0.220131	0.534746	-0.411655	0.680592	0.861968
ENSDARG00000006316	rpl23a		ribosomal protein L23a [Source:ZFIN;Acc:ZDB-GENE-030131-7479]	processed_transcript,protein_coding,retained_intron	7.90706	7.87027	9.16311	9.92506	9.54419	9.59886	478.684	1.28132	0.505144	2.53655	0.011195	0.102132
ENSDARG00000006332	snx14		sorting nexin 14 [Source:ZFIN;Acc:ZDB-GENE-040724-144]	protein_coding,retained_intron	3.21226	4.8424	4.25841	4.38902	3.73138	2.86454	11.907	-0.503234	0.833109	-0.604044	0.545815	0.797127
ENSDARG00000006341	tas1r3		taste receptor, type 1, member 3 [Source:ZFIN;Acc:ZDB-GENE-070917-3]	protein_coding	1	1	1.56176	1	1	1	0.121876	-1.61115	4.07189	-0.395677	0.692343
ENSDARG00000006345	med17		mediator complex subunit 17 [Source:ZFIN;Acc:ZDB-GENE-040302-1]	protein_coding	2.49416	3.02837	2.94726	3.05613	2.45189	3.05998	4.31883	0.0550863	0.993838	0.0554278	0.955798	0.983582
ENSDARG00000006350	nkx1.2la		NK1 transcription factor related 2-like,a [Source:ZFIN;Acc:ZDB-GENE-040615-1]	protein_coding	1	2.01898	1.56176	1	1	1	0.415435	-2.50004	3.635	-0.687769	0.491599
ENSDARG00000006353	itga5		integrin, alpha 5 (fibronectin receptor, alpha polypeptide) [Source:ZFIN;Acc:ZDB-GENE-031116-52]	protein_coding,retained_intron	6.56479	6.68082	6.9416	6.71264	6.39992	6.05426	76.7818	-0.325053	0.451629	-0.719733	0.471689	0.747071
ENSDARG00000006356	slc18a3a		solute carrier family 18 (vesicular acetylcholine transporter), member 3a [Source:ZFIN;Acc:ZDB-GENE-060929-990]	protein_coding	1	1	1	1	1	1	0
ENSDARG00000006368	crlf1b		cytokine receptor-like factor 1b [Source:ZFIN;Acc:ZDB-GENE-080108-1]	protein_coding	1	1	1	1	1	1	0
ENSDARG00000006370	atp6v1h		ATPase H+ transporting V1 subunit H [Source:ZFIN;Acc:ZDB-GENE-021219-2]	nonsense_mediated_decay,protein_coding,retained_intron	4.04754	4.8424	4.63525	5.44341	4.89582	4.24075	20.5795	0.442151	0.655423	0.674604	0.499928	0.768374
ENSDARG00000006372	ugt5c2		UDP glucuronosyltransferase 5 family, polypeptide C2 [Source:ZFIN;Acc:ZDB-GENE-060825-206]	protein_coding	2.89744	2.61021	2.27989	2.23494	2.8494	3.52475	4.04485	0.496394	1.07934	0.459903	0.645586	0.849211
ENSDARG00000006383	stxbp5l		syntaxin binding protein 5-like [Source:ZFIN;Acc:ZDB-GENE-041210-220]	protein_coding	1	2.01898	1	1	1.51996	1.61193	0.548206	0.0971798	2.91285	0.0333625	0.973386
ENSDARG00000006385	triobpb		TRIO and F-actin binding protein b [Source:ZFIN;Acc:ZDB-GENE-061215-80]	protein_coding	3.68953	3.35218	3.93828	2.48798	3.63389	3.52475	7.53621	-0.496115	0.824632	-0.601619	0.547428	0.797333
ENSDARG00000006389	smad2		SMAD family member 2 [Source:ZFIN;Acc:ZDB-GENE-990603-7]	protein_coding	3.68953	5.03538	4.84096	5.28547	5.3594	4.93208	23.5345	0.610748	0.613876	0.994905	0.319783	0.622494
ENSDARG00000006392	exosc9		exosome component 9 [Source:ZFIN;Acc:ZDB-GENE-041010-180]	protein_coding	2.89744	3.35218	2.75717	3.33947	3.29433	2.6384	5.28509	0.167929	0.930423	0.180487	0.856771	0.94495
ENSDARG00000006395	rbm25b		RNA binding motif protein 25b [Source:ZFIN;Acc:ZDB-GENE-030131-5547]	nonsense_mediated_decay,protein_coding	5.26078	4.73528	5.6599	5.03053	5.32857	5.90961	31.9081	0.194156	0.554501	0.350146	0.726229	0.885504
ENSDARG00000006396	nrcama		neuronal cell adhesion molecule a [Source:ZFIN;Acc:ZDB-GENE-041210-235]	protein_coding	1	1	1.96506	1.53729	1.90136	2.04026	0.882146	0.96254	2.15885	0.445859	0.655699
ENSDARG00000006397	laptm4a		lysosomal protein transmembrane 4 alpha [Source:ZFIN;Acc:ZDB-GENE-030131-1024]	protein_coding,retained_intron	5.91035	5.35778	5.86236	6.08494	6.03015	5.63073	44.8669	0.205882	0.480573	0.428409	0.668354	0.859257
ENSDARG00000006399	ywhae1		tyrosine 3-monooxygenase/tryptophan 5-monooxygenase activation protein, epsilon polypeptide 1 [Source:ZFIN;Acc:ZDB-GENE-030131-779]	protein_coding	6.22265	6.6219	6.46996	6.58283	6.59386	6.91097	76.5407	0.255412	0.427086	0.598033	0.549818	0.798294
ENSDARG00000006408	hmgb3b		high mobility group box 3b [Source:ZFIN;Acc:ZDB-GENE-050417-290]	protein_coding	4.45858	3.61646	4.39525	5.35073	5.16372	5.69099	23.2797	1.29536	0.588139	2.20247	0.0276318	0.17402
ENSDARG00000006409	mapk12b		mitogen-activated protein kinase 12b [Source:ZFIN;Acc:ZDB-GENE-041210-123]	protein_coding,retained_intron	1	1	1	1	1	1	0
ENSDARG00000006413	rpl38		ribosomal protein L38 [Source:ZFIN;Acc:ZDB-GENE-030131-8752]	protein_coding	8.15711	7.4123	7.96322	9.6516	9.75013	10.0835	466.751	1.9681	0.407951	4.82436	1.40452e-06	9.65282e-05
ENSDARG00000006420	atrnl1b		attractin-like 1b [Source:ZFIN;Acc:ZDB-GENE-030131-8092]	protein_coding	1.93244	2.01898	2.75717	1.92788	3.29433	4.39361	4.97443	1.63583	1.20789	1.35428	0.175646	0.47033
ENSDARG00000006422	esyt3		extended synaptotagmin-like protein 3 [Source:ZFIN;Acc:ZDB-GENE-050809-35]	protein_coding,retained_intron	3.47054	2.01898	1.96506	1	4.27476	4.46437	6.74493	1.49993	1.37878	1.08787	0.276652	0.583351
ENSDARG00000006427	fabp2		fatty acid binding protein 2, intestinal [Source:ZFIN;Acc:ZDB-GENE-991019-5]	protein_coding,retained_intron	4.19795	1	1.56176	1	1	1.61193	2.52348	-4.10297	2.16999	-1.89078	0.0586539
ENSDARG00000006434	polr1e		RNA polymerase I subunit E [Source:ZFIN;Acc:ZDB-GENE-050522-251]	protein_coding,retained_intron	2.89744	2.01898	1.96506	3.05613	2.45189	3.05998	3.49537	0.822015	1.14756	0.716314	0.473798
ENSDARG00000006447	slc19a3a		solute carrier family 19 (thiamine transporter), member 3a [Source:ZFIN;Acc:ZDB-GENE-110411-41]	protein_coding	1	1	1	1	1	1	0
ENSDARG00000006456	pdgfrl		platelet-derived growth factor receptor-like [Source:ZFIN;Acc:ZDB-GENE-040426-901]	protein_coding	4.33414	4.35591	3.2656	4.25906	4.51273	5.2043	15.9634	0.731306	0.710489	1.0293	0.303339	0.609694
ENSDARG00000006467	pcdh8		protocadherin 8 [Source:ZFIN;Acc:ZDB-GENE-980526-242]	protein_coding	1	1	1	1.53729	1	1	0.129099	0.255337	4.08047	0.0625753	0.950105
ENSDARG00000006468	grap2a		GRB2 related adaptor protein 2a [Source:ZFIN;Acc:ZDB-GENE-050417-275]	protein_coding	1	1	2.27989	1.92788	3.01343	1.61193	1.55949	1.41989	1.89159	0.750631	0.452875
ENSDARG00000006474	saxo2		stabilizer of axonemal microtubules 2 [Source:ZFIN;Acc:ZDB-GENE-051127-27]	protein_coding	1	2.01898	1.96506	1.53729	1.51996	1	0.779913	-1.14165	2.30013	-0.49634	0.619655
ENSDARG00000006477	ddi2		DNA-damage inducible protein 2 [Source:ZFIN;Acc:ZDB-GENE-031030-15]	protein_coding	3.68953	4.49375	4.68949	4.1894	3.63389	3.65146	12.5867	-0.568998	0.69633	-0.817139	0.413849	0.703093
ENSDARG00000006487	anp32a		acidic (leucine-rich) nuclear phosphoprotein 32 family, member A [Source:ZFIN;Acc:ZDB-GENE-030131-7850]	processed_transcript,protein_coding	5.95329	5.35778	5.78972	7.62158	7.11113	6.97295	82.9102	1.58607	0.482595	3.28654	0.00101426	0.0208704
ENSDARG00000006491	agpat9l		1-acylglycerol-3-phosphate O-acyltransferase 9, like [Source:ZFIN;Acc:ZDB-GENE-060531-19]	protein_coding	3.47054	2.61021	1.56176	1	4.06636	4.77392	7.28182	1.48851	1.40263	1.06123	0.288587	0.595009
ENSDARG00000006494	asb7		ankyrin repeat and SOCS box containing 7 [Source:ZFIN;Acc:ZDB-GENE-040426-2429]	protein_coding	4.19795	2.61021	3.4018	3.95766	3.29433	3.87571	8.5962	0.235813	0.829367	0.284329	0.776158	0.909872
ENSDARG00000006497	rtn1a		reticulon 1a [Source:ZFIN;Acc:ZDB-GENE-030131-2426]	nonsense_mediated_decay,protein_coding	6.697	6.39435	6.84931	6.82025	5.99132	5.56785	70.3178	-0.428108	0.541386	-0.790763	0.429082	0.715994
ENSDARG00000006501	cyp2x10.2		cytochrome P450, family 2, subfamily X, polypeptide 10.2 [Source:ZFIN;Acc:ZDB-GENE-060818-12]	protein_coding	1	1	1	1	1	1	0
ENSDARG00000006508	pip5k1bb		phosphatidylinositol-4-phosphate 5-kinase, type I, beta b [Source:ZFIN;Acc:ZDB-GENE-040912-141]	protein_coding	4.19795	3.02837	3.84577	1.92788	4.56656	4.24075	10.0796	0.175064	0.96015	0.18233	0.855324	0.944214
ENSDARG00000006514	her6		hairy-related 6 [Source:ZFIN;Acc:ZDB-GENE-980526-144]	protein_coding,retained_intron	3.87961	3.61646	1.96506	2.89043	2.20273	2.86454	5.29051	-0.873024	1.06568	-0.819216	0.412663	0.702262
ENSDARG00000006522	otop2		otopetrin 2 [Source:ZFIN;Acc:ZDB-GENE-050104-2]	protein_coding	1	1	1	1	1	1	0
ENSDARG00000006524	supt6h		SPT6 homolog, histone chaperone [Source:ZFIN;Acc:ZDB-GENE-030131-7949]	protein_coding	6.8181	6.35871	6.57455	6.40987	6.39992	6.2868	71.5358	-0.236385	0.423145	-0.558638	0.576409	0.812614
ENSDARG00000006526	fn1b		fibronectin 1b [Source:ZFIN;Acc:ZDB-GENE-030131-6545]	protein_coding,retained_intron	8.64358	8.67415	7.52245	5.90108	7.37522	6.70723	179.813	-1.64765	0.586932	-2.80722	0.00499707	0.0628997
ENSDARG00000006527	brd3a		bromodomain containing 3a [Source:ZFIN;Acc:ZDB-GENE-030131-6141]	processed_transcript,protein_coding,retained_intron	4.33414	3.02837	5.02097	4.76922	5.55849	5.56785	22.8785	1.04141	0.686729	1.51648	0.129399	0.401617
ENSDARG00000006544	c1qtnf6b		C1q and TNF related 6b [Source:ZFIN;Acc:ZDB-GENE-080411-1]	protein_coding	1	1	1	1	1	1	0
ENSDARG00000006545	rgp1		GP1 homolog, RAB6A GEF complex partner 1 [Source:ZFIN;Acc:ZDB-GENE-040718-352]	protein_coding	3.68953	3.35218	2.94726	2.89043	2.45189	2.37011	5.0645	-1.01099	0.951826	-1.06216	0.288164	0.5948
ENSDARG00000006546	ak4		adenylate kinase 4 [Source:ZFIN;Acc:ZDB-GENE-040426-2505]	protein_coding	5.82044	5.84374	5.06267	3.87133	5.44811	5.28471	31.6784	-0.659761	0.644363	-1.0239	0.305885	0.61171
ENSDARG00000006553	rras		RAS related [Source:ZFIN;Acc:ZDB-GENE-041010-217]	protein_coding,retained_intron	3.87961	3.61646	4.68949	4.11621	4.61845	4.7171	14.6649	0.371333	0.662786	0.560261	0.575302	0.811769
ENSDARG00000006560	irf4a		interferon regulatory factor 4a [Source:ZFIN;Acc:ZDB-GENE-070912-330]	protein_coding	1	1	2.53818	1.92788	1.90136	1	0.972708	-0.175487	2.37438	-0.0739088	0.941083
ENSDARG00000006566	nlk1		nemo-like kinase, type 1 [Source:ZFIN;Acc:ZDB-GENE-040701-1]	protein_coding	3.68953	4.73528	4.88811	4.03911	4.45682	4.15778	15.3574	-0.344633	0.653356	-0.527481	0.59786	0.822765
ENSDARG00000006567	dus4l		dihydrouridine synthase 4-like (S. cerevisiae) [Source:ZFIN;Acc:ZDB-GENE-040801-233]	protein_coding	1	1	1.56176	1.53729	2.20273	2.04026	0.873772	1.79578	2.16451	0.829649	0.406737
ENSDARG00000006568	kcnmb2		potassium large conductance calcium-activated channel, subfamily M, beta member 2 [Source:ZFIN;Acc:ZDB-GENE-050320-97]	protein_coding	1	1	1	1	1	1	0
ENSDARG00000006577	nadka		NAD kinase a [Source:ZFIN;Acc:ZDB-GENE-050417-39]	protein_coding	1	1	1.96506	1.92788	2.66429	2.04026	1.35175	1.74292	1.90116	0.916767	0.359265
ENSDARG00000006580	cldnd		claudin d [Source:ZFIN;Acc:ZDB-GENE-010328-4]	protein_coding	1	1	3.52624	1	1	1	1.21876	-4.16916	3.14636	-1.32507	0.185146
ENSDARG00000006584	phf8		PHD finger protein 8 [Source:ZFIN;Acc:ZDB-GENE-060419-1]	protein_coding	3.68953	4.94212	4.88811	3.95766	4.33803	4.59626	16.4353	-0.335334	0.660359	-0.507805	0.61159	0.831579
ENSDARG00000006585	DMWD	DMWD	zmp:0000000529 [Source:ZFIN;Acc:ZDB-GENE-130530-532]	protein_coding	1.93244	1	3.1152	2.48798	1.51996	2.37011	2.15763	-0.222793	1.52182	-0.146399	0.883606
ENSDARG00000006588	zgc:111983		zgc:111983 [Source:ZFIN;Acc:ZDB-GENE-050417-335]	protein_coding,retained_intron	7.1853	5.68008	4.74177	1.53729	7.26557	7.72972	78.1359	0.681168	1.19777	0.568696	0.569563	0.809283
ENSDARG00000006598	sgk2b		serum/glucocorticoid regulated kinase 2b [Source:ZFIN;Acc:ZDB-GENE-060929-44]	protein_coding,retained_intron	1	1	2.94726	1	1	1	0.731258	-3.4415	3.64735	-0.943563	0.345393
ENSDARG00000006600	lsm14aa		LSM14A mRNA processing body assembly factor a [Source:ZFIN;Acc:ZDB-GENE-040426-1567]	protein_coding	4.87061	3.83974	5.576	3.87133	4.33803	4.39361	18.1104	-0.793224	0.673368	-1.17799	0.238799	0.544159
ENSDARG00000006601	kaznb		kazrin, periplakin interacting protein b [Source:ZFIN;Acc:ZDB-GENE-061215-31]	nonsense_mediated_decay,processed_transcript,protein_coding	1	3.02837	2.27989	1.92788	2.8494	2.6384	2.7501	0.321775	1.34695	0.238891	0.81119
ENSDARG00000006602	chrna2a		cholinergic receptor, nicotinic, alpha 2a (neuronal) [Source:ZFIN;Acc:ZDB-GENE-040108-2]	protein_coding	1.93244	1	1	1	1	1.61193	0.392307	-0.815532	3.75449	-0.217215	0.828041
ENSDARG00000006603	csrp1a		cysteine and glycine-rich protein 1a [Source:ZFIN;Acc:ZDB-GENE-030909-4]	protein_coding	1.93244	3.02837	1.96506	2.89043	3.82269	3.76794	5.29181	1.62726	1.05431	1.54343	0.122726	0.390442
ENSDARG00000006604	nectin3b		nectin cell adhesion molecule 3b [Source:ZFIN;Acc:ZDB-GENE-050327-14]	protein_coding	1.93244	1	2.75717	1	2.66429	2.6384	1.99264	0.274551	1.73696	0.158064	0.874406
ENSDARG00000006607	gpr27		G protein-coupled receptor 27 [Source:ZFIN;Acc:ZDB-GENE-071022-3]	protein_coding	1.93244	1	1	1	1.51996	1.61193	0.50581	0.0955326	2.96385	0.0322326	0.974287
ENSDARG00000006609	map2k2a		mitogen-activated protein kinase kinase 2a [Source:ZFIN;Acc:ZDB-GENE-041027-1]	protein_coding	3.21226	3.61646	3.84577	4.44986	3.73138	4.7171	11.6189	0.875603	0.733803	1.19324	0.232775	0.538165
ENSDARG00000006615	hnf1ba		HNF1 homeobox Ba [Source:ZFIN;Acc:ZDB-GENE-020104-1]	protein_coding	1	1	1.56176	1	1	1	0.121876	-1.61115	4.07189	-0.395677	0.692343
ENSDARG00000006617	napga		N-ethylmaleimide-sensitive factor attachment protein, gamma a [Source:ZFIN;Acc:ZDB-GENE-050320-46]	protein_coding	3.47054	2.61021	3.4018	1.92788	2.66429	2.04026	4.04782	-1.41126	1.05959	-1.33189	0.182897	0.479889
ENSDARG00000006621	pspc1		paraspeckle component 1 [Source:ZFIN;Acc:ZDB-GENE-030131-9530]	protein_coding	3.21226	4.20349	2.75717	1.92788	4.13922	4.15778	8.38092	0.208944	1.01022	0.20683	0.836142	0.93511
ENSDARG00000006624	ppp2r2ab		protein phosphatase 2, regulatory subunit B, alpha b [Source:ZFIN;Acc:ZDB-GENE-030131-5474]	processed_transcript,protein_coding	1	3.61646	3.1152	3.20474	4.06636	3.38582	6.41242	0.835055	1.03909	0.803642	0.421604	0.709371
ENSDARG00000006636	slitrk2		SLIT and NTRK-like family, member 2 [Source:ZFIN;Acc:ZDB-GENE-080327-7]	protein_coding	1	1	1	1	1	1	0
ENSDARG00000006639	lnpk		lunapark, ER junction formation factor [Source:ZFIN;Acc:ZDB-GENE-030131-9455]	protein_coding	3.21226	3.02837	4.52024	2.70319	3.41661	3.87571	8.04086	-0.462267	0.877274	-0.526936	0.598238	0.823
ENSDARG00000006640	eomesa		eomesodermin homolog a [Source:ZFIN;Acc:ZDB-GENE-001228-1]	protein_coding	1	3.02837	2.53818	1.53729	2.20273	2.04026	2.12008	-0.842322	1.4918	-0.564634	0.572323
ENSDARG00000006642	drg2		developmentally regulated GTP binding protein 2 [Source:ZFIN;Acc:ZDB-GENE-040808-29]	processed_transcript,protein_coding	1.93244	2.01898	3.84577	4.03911	3.82269	4.39361	8.32433	1.38641	0.948284	1.46202	0.143735	0.423537
ENSDARG00000006666	si:dkeyp-69c1.6		si:dkeyp-69c1.6 [Source:ZFIN;Acc:ZDB-GENE-030131-6333]	protein_coding	2.49416	2.61021	2.75717	3.46268	3.41661	3.52475	5.39514	1.10886	0.921381	1.20347	0.228793	0.532638
ENSDARG00000006672	fam49a		family with sequence similarity 49, member A [Source:ZFIN;Acc:ZDB-GENE-031002-50]	processed_transcript,protein_coding,retained_intron	4.45858	4.20349	4.52024	6.49894	5.12836	4.46437	27.439	1.33096	0.742215	1.79323	0.072936	0.298229
ENSDARG00000006677	ripk1l		receptor (TNFRSF)-interacting serine-threonine kinase 1, like [Source:ZFIN;Acc:ZDB-GENE-070705-132]	protein_coding	2.49416	2.61021	2.94726	2.48798	2.20273	3.97598	4.51248	0.524633	1.1062	0.474265	0.635311	0.844215
ENSDARG00000006678	pth2r		parathyroid hormone 2 receptor [Source:ZFIN;Acc:ZDB-GENE-991123-10]	protein_coding	1.93244	2.01898	1	1	1	1	0.544721	-2.89634	3.3749	-0.8582	0.390782
ENSDARG00000006683	arhgef6		Rac/Cdc42 guanine nucleotide exchange factor (GEF) 6 [Source:ZFIN;Acc:ZDB-GENE-101013-2]	protein_coding	6.8181	7.0144	7.67139	7.05376	6.03015	5.02864	90.4575	-0.93548	0.649127	-1.44114	0.149546	0.431072
ENSDARG00000006691	rpl12		ribosomal protein L12 [Source:ZFIN;Acc:ZDB-GENE-030131-5297]	processed_transcript,protein_coding,retained_intron	6.61914	6.12408	7.78785	9.08611	8.85701	9.17191	265.656	2.05872	0.535381	3.84533	0.000120388	0.00413694
ENSDARG00000006712	wipf2b		WAS/WASL interacting protein family, member 2b [Source:ZFIN;Acc:ZDB-GENE-040625-182]	protein_coding	3.68953	3.02837	4.10721	2.89043	3.01343	2.37011	6.33022	-1.15108	0.879467	-1.30883	0.190591	0.489488
ENSDARG00000006719	specc1la		sperm antigen with calponin homology and coiled-coil domains 1-like a [Source:ZFIN;Acc:ZDB-GENE-060810-139]	protein_coding	4.45858	4.20349	5.02097	4.25906	4.27476	4.06974	15.7103	-0.454255	0.614397	-0.739351	0.459694	0.738851
ENSDARG00000006747	tmem178b		transmembrane protein 178B [Source:ZFIN;Acc:ZDB-GENE-040718-92]	protein_coding	2.89744	3.02837	1.96506	1.53729	2.45189	2.37011	2.88446	-0.820988	1.25015	-0.656709	0.511368
ENSDARG00000006754	mllt3		MLLT3, super elongation complex subunit [Source:ZFIN;Acc:ZDB-GENE-050417-356]	processed_transcript,protein_coding	1	1	2.27989	1	1.51996	2.6384	1.04371	0.655501	2.43083	0.269661	0.787421
ENSDARG00000006757	klhl41b		kelch-like family member 41b [Source:ZFIN;Acc:ZDB-GENE-030131-9875]	protein_coding	1	1	4.93377	2.89043	1.90136	1.61193	4.79903	-1.73489	1.68952	-1.02685	0.30449	0.610698
ENSDARG00000006758	fam234b		family with sequence similarity 234, member B [Source:ZFIN;Acc:ZDB-GENE-030131-3308]	protein_coding	3.47054	3.35218	4.18479	1.92788	2.45189	1	5.21415	-2.64021	1.1295	-2.33751	0.0194124	0.142064
ENSDARG00000006760	slc24a3		solute carrier family 24 (sodium/potassium/calcium exchanger), member 3 [Source:ZFIN;Acc:ZDB-GENE-090312-67]	protein_coding	1	1	2.27989	1	1.90136	2.04026	0.874924	0.256528	2.46666	0.103998	0.917171
ENSDARG00000006766	snd1		staphylococcal nuclease and tudor domain containing 1 [Source:ZFIN;Acc:ZDB-GENE-030131-3124]	protein_coding	5.45257	6.12408	6.16	5.28547	5.58482	5.90961	43.4328	-0.35638	0.49817	-0.715379	0.474375	0.748443
ENSDARG00000006773	elovl4a		ELOVL fatty acid elongase 4a [Source:ZFIN;Acc:ZDB-GENE-040426-1767]	protein_coding	1.93244	1	1.56176	1	1	1.61193	0.514183	-1.50559	2.94057	-0.512006	0.608646
ENSDARG00000006775	cass4		Cas scaffold protein family member 4 [Source:ZFIN;Acc:ZDB-GENE-110131-9]	protein_coding	1	2.61021	1.96506	1	1.51996	1.61193	1.08552	-1.67306	2.11656	-0.790461	0.429259
ENSDARG00000006782	rb1		retinoblastoma 1 [Source:ZFIN;Acc:ZDB-GENE-040428-1]	protein_coding	2.89744	3.35218	4.10721	3.20474	2.45189	3.23208	6.35256	-0.702765	0.900052	-0.780805	0.434917	0.720096
ENSDARG00000006786	copz2		coatomer protein complex, subunit zeta 2 [Source:ZFIN;Acc:ZDB-GENE-000406-5]	processed_transcript,protein_coding	3.68953	3.02837	4.10721	3.46268	3.98962	3.52475	8.715	-0.0271417	0.765392	-0.0354612	0.971712	0.989762
ENSDARG00000006791	arntl1a		aryl hydrocarbon receptor nuclear translocator-like 1a [Source:ZFIN;Acc:ZDB-GENE-000509-1]	protein_coding	4.45858	3.02837	2.27989	2.89043	3.63389	3.52475	7.41602	-0.18645	0.969545	-0.192307	0.847502	0.939885
ENSDARG00000006797	nt5dc1		5'-nucleotidase domain containing 1 [Source:ZFIN;Acc:ZDB-GENE-030131-8274]	protein_coding	1.93244	3.83974	3.2656	1.53729	2.20273	1.61193	3.59828	-2.24944	1.26897	-1.77265	0.0762864	0.306979
ENSDARG00000006811	sult1st6		sulfotransferase family 1, cytosolic sulfotransferase 6 [Source:ZFIN;Acc:ZDB-GENE-040718-343]	protein_coding	1	1	1	1	3.73138	2.86454	2.18126	4.25271	2.28448	1.86156	0.0626646
ENSDARG00000006812	wdr26b		WD repeat domain 26b [Source:ZFIN;Acc:ZDB-GENE-041014-277]	protein_coding	4.95755	4.73528	5.32501	4.76922	4.39865	4.24075	20.7865	-0.582922	0.573185	-1.01699	0.30916	0.614407
ENSDARG00000006816	gtf2f2b		general transcription factor IIF, polypeptide 2b [Source:ZFIN;Acc:ZDB-GENE-050417-374]	protein_coding	1	2.01898	1.56176	1	1	1	0.415435	-2.50004	3.635	-0.687769	0.491599
ENSDARG00000006818	urod		uroporphyrinogen decarboxylase [Source:ZFIN;Acc:ZDB-GENE-000208-18]	protein_coding	1	2.01898	3.4018	1.53729	1.90136	2.86454	2.45227	-0.5132	1.53073	-0.335264	0.737426
ENSDARG00000006832	galnt9		polypeptide N-acetylgalactosaminyltransferase 9 [Source:ZFIN;Acc:ZDB-GENE-060526-21]	processed_transcript,protein_coding	1	1	1	1	1	1	0
ENSDARG00000006837	mycn		MYCN proto-oncogene, bHLH transcription factor [Source:ZFIN;Acc:ZDB-GENE-020711-1]	protein_coding	5.39143	5.35778	6.64487	8.61091	6.2599	4.65794	92.1643	1.52579	0.944257	1.61586	0.106125	0.363952
ENSDARG00000006838	eef1a2		eukaryotic translation elongation factor 1 alpha 2 [Source:ZFIN;Acc:ZDB-GENE-040718-64]	protein_coding	1	1	1	1	1.51996	1	0.113503	0.255337	4.08047	0.0625753	0.950105
ENSDARG00000006840	gnmt		glycine N-methyltransferase [Source:ZFIN;Acc:ZDB-GENE-040227-1]	protein_coding	3.21226	3.61646	3.1152	4.1894	4.27476	4.7171	11.1657	1.27875	0.726961	1.75904	0.0785704	0.313218
ENSDARG00000006848	parp9		poly(ADP-ribose) polymerase family member 9 [Source:ZFIN;Acc:ZDB-GENE-081104-179]	protein_coding	3.68953	3.02837	3.52624	4.56435	4.20858	3.65146	10.2728	0.879219	0.757597	1.16054	0.245831	0.552279
ENSDARG00000006849	asic2		acid-sensing (proton-gated) ion channel 2 [Source:ZFIN;Acc:ZDB-GENE-040513-4]	protein_coding	1	1	1	1	1	1	0
ENSDARG00000006859	nkain1		sodium/potassium transporting ATPase interacting 1 [Source:ZFIN;Acc:ZDB-GENE-040426-1472]	protein_coding,retained_intron	4.04754	3.61646	2.53818	3.5762	3.41661	3.23208	7.50772	-0.0984104	0.869931	-0.113124	0.909932	0.963782
ENSDARG00000006862	kifap3b		kinesin-associated protein 3b [Source:ZFIN;Acc:ZDB-GENE-030131-2219]	processed_transcript,protein_coding	4.87061	4.8424	3.2656	3.46268	3.98962	3.76794	13.2183	-0.832538	0.770012	-1.0812	0.279608	0.586346
ENSDARG00000006863	si:ch1073-349o24.2		si:ch1073-349o24.2 [Source:ZFIN;Acc:ZDB-GENE-081104-83]	protein_coding	1	1	1	1	1	1	0
ENSDARG00000006865	glra4a		glycine receptor, alpha 4a [Source:ZFIN;Acc:ZDB-GENE-010410-3]	processed_transcript,protein_coding	1	2.01898	1	1	1	1	0.293558	-1.78241	4.06623	-0.438344	0.661137
ENSDARG00000006868	trh		thyrotropin-releasing hormone [Source:ZFIN;Acc:ZDB-GENE-020930-1]	protein_coding	1	1	1	1	1	1	0
ENSDARG00000006869	stx17		syntaxin 17 [Source:ZFIN;Acc:ZDB-GENE-041114-164]	protein_coding	1.93244	3.02837	2.75717	2.48798	1	2.37011	2.68105	-0.903989	1.41872	-0.637187	0.524003
ENSDARG00000006877	enpp4		ectonucleotide pyrophosphatase/phosphodiesterase 4 [Source:ZFIN;Acc:ZDB-GENE-050417-444]	protein_coding	1	2.61021	1.56176	1.92788	1.51996	2.37011	1.50413	0.265536	1.72843	0.153629	0.877902
ENSDARG00000006878	phf21aa		PHD finger protein 21Aa [Source:ZFIN;Acc:ZDB-GENE-050208-99]	protein_coding,retained_intron	2.49416	2.61021	1	1.92788	1	2.04026	1.62993	-0.942601	1.90465	-0.494896	0.620674
ENSDARG00000006889	mpped2a		metallophosphoesterase domain containing 2a [Source:ZFIN;Acc:ZDB-GENE-050417-241]	protein_coding	3.68953	3.02837	3.1152	3.05613	3.82269	3.65146	7.14496	0.2907	0.826207	0.351849	0.724952	0.884651
ENSDARG00000006891	kcns3a		potassium voltage-gated channel, delayed-rectifier, subfamily S, member 3a [Source:ZFIN;Acc:ZDB-GENE-080723-45]	protein_coding	1	1	1	1	1	1	0
ENSDARG00000006892	myo3b		myosin IIIB [Source:ZFIN;Acc:ZDB-GENE-070706-2]	protein_coding	1.93244	1	1	1	1	1	0.251162	-1.78241	4.06623	-0.438344	0.661137
ENSDARG00000006894	oprk1		opioid receptor, kappa 1 [Source:ZFIN;Acc:ZDB-GENE-030729-1]	protein_coding	1	1	1	1	1	1	0
ENSDARG00000006896	lhx6		LIM homeobox 6 [Source:ZFIN;Acc:ZDB-GENE-041025-1]	protein_coding	1	1	1.56176	1	2.20273	2.04026	0.744674	1.53029	2.59061	0.590706	0.554718
ENSDARG00000006899	far1		fatty acyl CoA reductase 1 [Source:ZFIN;Acc:ZDB-GENE-040426-2908]	protein_coding	4.19795	3.35218	4.88811	3.33947	4.56656	4.53182	13.7915	-0.0727456	0.749405	-0.0970711	0.92267	0.970181
ENSDARG00000006900	impdh2		IMP (inosine 5'-monophosphate) dehydrogenase 2 [Source:ZFIN;Acc:ZDB-GENE-030114-5]	protein_coding	1	2.61021	2.27989	3.05613	3.29433	3.52475	4.14826	1.74891	1.15813	1.51012	0.131014	0.404499
ENSDARG00000006901	si:ch1073-459j12.1		si:ch1073-459j12.1 [Source:ZFIN;Acc:ZDB-GENE-030131-8546]	protein_coding	3.47054	2.61021	3.1152	1.92788	6.29222	5.93475	20.8466	2.74852	1.09531	2.50935	0.0120954	0.107958
ENSDARG00000006911	wnt8b		wingless-type MMTV integration site family, member 8b [Source:ZFIN;Acc:ZDB-GENE-990415-279]	protein_coding	1	1	1	1	1	1	0
ENSDARG00000006915	arl8ba		ADP-ribosylation factor-like 8Ba [Source:ZFIN;Acc:ZDB-GENE-030131-9370]	nonsense_mediated_decay,protein_coding	3.21226	2.01898	3.4018	5.31847	3.73138	3.65146	10.7042	1.73635	0.941413	1.84441	0.0651238	0.281242
ENSDARG00000006921	lrp5		low density lipoprotein receptor-related protein 5 [Source:ZFIN;Acc:ZDB-GENE-050518-2]	protein_coding	3.87961	3.02837	3.93828	2.89043	4.56656	3.65146	9.36869	0.193455	0.835786	0.231465	0.816954	0.92651
ENSDARG00000006923	cacna1ab		calcium channel, voltage-dependent, P/Q type, alpha 1A subunit, b [Source:ZFIN;Acc:ZDB-GENE-090514-3]	processed_transcript,protein_coding	2.49416	1	1.56176	1	1	1	0.624201	-3.14447	3.1727	-0.991104	0.321635
ENSDARG00000006924	fbxo38		F-box protein 38 [Source:ZFIN;Acc:ZDB-GENE-030131-2797]	protein_coding	3.21226	3.35218	4.52024	2.70319	1.51996	2.6384	6.18374	-1.93959	1.02048	-1.90067	0.0573451	0.260772
ENSDARG00000006939	tbx16l		T-box 16, like [Source:ZFIN;Acc:ZDB-GENE-980526-171]	protein_coding	1	2.01898	1	1	1	1	0.293558	-1.78241	4.06623	-0.438344	0.661137
ENSDARG00000006944	gdpd3b		glycerophosphodiester phosphodiesterase domain containing 3b [Source:ZFIN;Acc:ZDB-GENE-121210-2]	protein_coding	1.93244	2.01898	1	1	1	1	0.544721	-2.89634	3.3749	-0.8582	0.390782
ENSDARG00000006963	cse1l		CSE1 chromosome segregation 1-like (yeast) [Source:ZFIN;Acc:ZDB-GENE-990603-1]	protein_coding	2.49416	1	4.68949	3.7795	3.90857	4.46437	9.6118	0.668367	1.09002	0.613172	0.539763	0.794392
ENSDARG00000006978	zak		sterile alpha motif and leucine zipper containing kinase AZK [Source:ZFIN;Acc:ZDB-GENE-070912-386]	protein_coding	4.67926	4.03305	3.52624	3.46268	3.41661	2.86454	9.67052	-1.02582	0.784746	-1.3072	0.191143	0.490052
ENSDARG00000006981	ccdc113		coiled-coil domain containing 113 [Source:ZFIN;Acc:ZDB-GENE-041010-163]	protein_coding	1.93244	2.01898	1	1	2.45189	1	0.998732	-0.133923	2.53396	-0.0528512	0.95785
ENSDARG00000006983	celf3b		cugbp, Elav-like family member 3b [Source:ZFIN;Acc:ZDB-GENE-110408-50]	protein_coding	1.93244	1	1.56176	1	1	1.61193	0.514183	-1.50559	2.94057	-0.512006	0.608646
ENSDARG00000006990	creld1b		cysteine-rich with EGF-like domains 1b [Source:ZFIN;Acc:ZDB-GENE-161219-1]	protein_coding	2.49416	3.02837	1.96506	1	2.20273	2.37011	2.3907	-1.02916	1.45612	-0.706784	0.479701
ENSDARG00000007009	hoxa11b		homeobox A11b [Source:ZFIN;Acc:ZDB-GENE-990415-4]	protein_coding	1	2.61021	1.56176	2.23494	3.41661	2.6384	2.79589	1.71354	1.44445	1.18629	0.235507
ENSDARG00000007018	ms4a17a.6		membrane-spanning 4-domains, subfamily A, member 17A.6 [Source:ZFIN;Acc:ZDB-GENE-070209-265]	protein_coding,retained_intron	1.93244	2.01898	1	1.53729	2.20273	2.6384	1.57891	1.11939	1.76594	0.63388	0.526159
ENSDARG00000007024	uox		urate oxidase [Source:ZFIN;Acc:ZDB-GENE-030826-24]	protein_coding	1	2.01898	1	1	1	1	0.293558	-1.78241	4.06623	-0.438344	0.661137
ENSDARG00000007025	ttc9c		tetratricopeptide repeat domain 9C [Source:ZFIN;Acc:ZDB-GENE-040426-1053]	protein_coding	1	2.01898	1	1.92788	1	1.61193	0.6929	0.740774	2.71614	0.27273	0.785061
ENSDARG00000007034	hnrpkl		heterogeneous nuclear ribonucleoprotein K, like [Source:ZFIN;Acc:ZDB-GENE-040426-1923]	nonsense_mediated_decay,protein_coding,retained_intron	5.26078	3.83974	5.42432	5.25169	5.19823	4.88126	25.3991	0.128293	0.616251	0.208183	0.835086	0.934894
ENSDARG00000007040	tmigd1		transmembrane and immunoglobulin domain containing 1 [Source:ZFIN;Acc:ZDB-GENE-080303-6]	protein_coding	1	1	1	1	1	1	0
ENSDARG00000007045	cnot4a		CCR4-NOT transcription complex, subunit 4a [Source:ZFIN;Acc:ZDB-GENE-090313-262]	protein_coding	3.21226	3.35218	3.84577	3.20474	3.1607	3.05998	6.55095	-0.461671	0.821667	-0.561871	0.574204	0.811426
ENSDARG00000007065	mrps18b		mitochondrial ribosomal protein S18B [Source:ZFIN;Acc:ZDB-GENE-050417-278]	protein_coding	1	2.01898	2.75717	3.7795	3.63389	2.04026	4.22554	1.74466	1.29834	1.34376	0.179026	0.47493
ENSDARG00000007067	si:dkey-19a16.16		si:dkey-19a16.16 [Source:ZFIN;Acc:ZDB-GENE-141212-322]	protein_coding	1	1	1	1	1	1	0
ENSDARG00000007077	ankrd50l		ankyrin repeat domain 50-like [Source:ZFIN;Acc:ZDB-GENE-041008-117]	protein_coding	2.89744	3.02837	3.1152	1.92788	3.90857	3.52475	5.71834	0.380843	1.00517	0.378884	0.704774	0.875152
ENSDARG00000007080	rhcgl1		Rh family, C glycoprotein, like 1 [Source:ZFIN;Acc:ZDB-GENE-060209-2]	protein_coding	3.21226	2.01898	2.75717	1	1.51996	2.04026	2.30338	-2.30534	1.52865	-1.50808	0.131533
ENSDARG00000007081	pias4a		protein inhibitor of activated STAT, 4a [Source:ZFIN;Acc:ZDB-GENE-040426-2734]	protein_coding	3.47054	4.03305	3.93828	5.10808	4.71695	4.88126	16.5124	1.19931	0.632579	1.89591	0.0579718	0.262695
ENSDARG00000007086	aqp10a		aquaporin 10a [Source:ZFIN;Acc:ZDB-GENE-040718-40]	protein_coding	1	1	1	1	1	1	0
ENSDARG00000007092	xab2		XPA binding protein 2 [Source:ZFIN;Acc:ZDB-GENE-040426-685]	protein_coding	2.89744	2.61021	4.10721	3.95766	3.41661	3.76794	7.91472	0.400001	0.855381	0.46763	0.640049	0.846986
ENSDARG00000007097	her13		hairy-related 13 [Source:ZFIN;Acc:ZDB-GENE-050228-1]	protein_coding	1	1	1	1	1	1.61193	0.141145	0.255337	4.08047	0.0625753	0.950105
ENSDARG00000007098	itm2ba		integral membrane protein 2Ba [Source:ZFIN;Acc:ZDB-GENE-030131-2352]	protein_coding	8.66311	8.14597	7.82467	7.819	8.94347	8.983	288.21	0.392503	0.511154	0.767876	0.442561	0.725263
ENSDARG00000007099	cx43.4		connexin 43.4 [Source:ZFIN;Acc:ZDB-GENE-990415-38]	protein_coding	2.89744	3.02837	4.10721	2.48798	3.52934	3.52475	6.61941	-0.299941	0.90468	-0.331544	0.740234	0.892363
ENSDARG00000007108	lipia		lipase, member Ia [Source:ZFIN;Acc:ZDB-GENE-040801-242]	protein_coding	1.93244	2.01898	1	1	3.1607	3.05998	2.29961	1.86379	1.85581	1.0043	0.315235
ENSDARG00000007125	asb6		ankyrin repeat and SOCS box containing 6 [Source:ZFIN;Acc:ZDB-GENE-050522-338]	protein_coding	1.93244	1	1.96506	1.53729	1	1	0.624014	-1.91035	2.7392	-0.69741	0.485546
ENSDARG00000007127	acat2		acetyl-CoA acetyltransferase 2 [Source:ZFIN;Acc:ZDB-GENE-990714-22]	protein_coding	2.49416	1	1.96506	2.89043	2.8494	3.05998	3.04855	1.58871	1.2782	1.24293	0.213894
ENSDARG00000007129	slc6a16a		solute carrier family 6, member 16a [Source:ZFIN;Acc:ZDB-GENE-061009-43]	processed_transcript,protein_coding	2.49416	2.01898	1.56176	1.53729	1	1	1.04686	-2.69554	2.1791	-1.237	0.216088
ENSDARG00000007130	mrto4		MRT4 homolog, ribosome maturation factor [Source:ZFIN;Acc:ZDB-GENE-050417-142]	protein_coding	1.93244	2.01898	2.75717	4.38902	4.33803	4.39361	8.78933	2.59626	0.902277	2.87745	0.00400898	0.0544513
ENSDARG00000007135	cnot3a		CCR4-NOT transcription complex, subunit 3a [Source:ZFIN;Acc:ZDB-GENE-040927-6]	processed_transcript,protein_coding	5.26078	4.20349	5.14261	4.72066	4.85314	4.98116	22.5937	-0.10219	0.571965	-0.178664	0.858202	0.945737
ENSDARG00000007136	gtf2h4		general transcription factor IIH, polypeptide 4 [Source:ZFIN;Acc:ZDB-GENE-030131-6779]	protein_coding,retained_intron	3.87961	4.73528	4.4591	3.20474	3.41661	3.52475	11.2784	-1.18219	0.700401	-1.68788	0.0914349	0.338584
ENSDARG00000007141	psmc3		proteasome 26S subunit, ATPase 3 [Source:ZFIN;Acc:ZDB-GENE-030131-666]	nonsense_mediated_decay,protein_coding	4.33414	4.61957	4.32845	6.23076	4.89582	4.46437	24.8272	1.06986	0.722495	1.48078	0.138664	0.416518
ENSDARG00000007149	l1cama		L1 cell adhesion molecule, paralog a [Source:ZFIN;Acc:ZDB-GENE-990415-10]	protein_coding	1	1	1.96506	1	1	2.04026	0.526042	-0.173279	3.44577	-0.0502874	0.959893
ENSDARG00000007151	kcnk2b		potassium channel, subfamily K, member 2b [Source:ZFIN;Acc:ZDB-GENE-051120-69]	protein_coding	1	1	1	1	1	1	0
ENSDARG00000007169	itgb1bp1		integrin beta 1 binding protein 1 [Source:ZFIN;Acc:ZDB-GENE-051113-264]	processed_transcript,protein_coding	1	2.01898	2.75717	3.46268	2.45189	2.04026	2.93023	1.03998	1.39502	0.745494	0.455973
ENSDARG00000007171	aig1		androgen-induced 1 (H. sapiens) [Source:ZFIN;Acc:ZDB-GENE-041014-358]	protein_coding	2.89744	3.02837	1	1	1	1	1.63416	-4.4972	2.44795	-1.83713	0.0661904
ENSDARG00000007172	plxna3		plexin A3 [Source:ZFIN;Acc:ZDB-GENE-070613-1]	protein_coding	5.03954	4.35591	4.52024	5.14534	4.66854	4.39361	19.9749	0.123172	0.612076	0.201237	0.840513	0.936842
ENSDARG00000007175	recql		RecQ helicase-like [Source:ZFIN;Acc:ZDB-GENE-050809-134]	protein_coding	2.49416	3.35218	2.94726	2.70319	1.51996	3.05998	4.01368	-0.584808	1.12814	-0.518382	0.604191	0.827761
ENSDARG00000007179	sash1a		SAM and SH3 domain containing 1a [Source:ZFIN;Acc:ZDB-GENE-030131-9960]	protein_coding	6.41924	5.89441	5.25479	6.5554	5.32857	5.0746	46.8009	-0.113335	0.668081	-0.169642	0.865291	0.947954
ENSDARG00000007180	slc30a4		solute carrier family 30 (zinc transporter), member 4 [Source:ZFIN;Acc:ZDB-GENE-040426-1408]	protein_coding	3.68953	5.12298	4.74177	2.89043	4.06636	2.6384	12.6414	-1.49816	0.815879	-1.83625	0.0663208	0.283693
ENSDARG00000007181	nadk2		NAD kinase 2, mitochondrial [Source:ZFIN;Acc:ZDB-GENE-040801-202]	protein_coding	1	3.02837	2.94726	2.48798	1.51996	1	2.24183	-1.36211	1.71893	-0.792418	0.428117
ENSDARG00000007184	zbtb16a		zinc finger and BTB domain containing 16a [Source:ZFIN;Acc:ZDB-GENE-030131-1989]	protein_coding	6.697	6.91972	6.51572	5.10808	5.93104	5.98375	63.1	-1.0431	0.485759	-2.14735	0.031765	0.18812
ENSDARG00000007186	ppp1r8a		protein phosphatase 1, regulatory subunit 8a [Source:ZFIN;Acc:ZDB-GENE-060503-681]	protein_coding	1	1	1	1.53729	1	1	0.129099	0.255337	4.08047	0.0625753	0.950105
ENSDARG00000007195	grm2b		glutamate receptor, metabotropic 2b [Source:ZFIN;Acc:ZDB-GENE-060201-5]	protein_coding	1.93244	1	1.56176	1.53729	1.51996	1	0.61564	-0.656129	2.48088	-0.264475	0.791414
ENSDARG00000007196	rae1		ribonucleic acid export 1 [Source:ZFIN;Acc:ZDB-GENE-040426-1029]	protein_coding	2.89744	2.61021	2.75717	3.68142	3.63389	3.65146	6.27265	1.15483	0.870368	1.32683	0.184566	0.48223
ENSDARG00000007198	mta1		metastasis associated 1 [Source:ZFIN;Acc:ZDB-GENE-131121-353]	protein_coding,retained_intron	3.47054	4.03305	3.4018	4.11621	3.01343	3.97598	9.23168	0.157731	0.800693	0.196993	0.843833	0.93821
ENSDARG00000007199	CR846090.1			unprocessed_pseudogene	2.49416	1	1.96506	1	1	1	0.746078	-3.41989	2.94317	-1.16198	0.245245
ENSDARG00000007207	cnpy2		canopy FGF signaling regulator 2 [Source:ZFIN;Acc:ZDB-GENE-060315-4]	protein_coding	2.49416	1	1	2.23494	2.45189	2.37011	1.76707	1.46883	1.77678	0.826681	0.408418
ENSDARG00000007216	abce1		ATP-binding cassette, sub-family E (OABP), member 1 [Source:ZFIN;Acc:ZDB-GENE-040426-1995]	protein_coding	4.33414	4.49375	4.39525	4.94857	5.09211	4.88126	19.8853	0.617695	0.560226	1.10258	0.270208	0.577442
ENSDARG00000007217	wdr55		WD repeat domain 55 [Source:ZFIN;Acc:ZDB-GENE-040924-7]	protein_coding	2.89744	2.01898	2.53818	2.48798	2.8494	3.65146	4.14341	0.749761	1.07364	0.698338	0.484966	0.758306
ENSDARG00000007219	actn1		actinin, alpha 1 [Source:ZFIN;Acc:ZDB-GENE-081113-4]	nonsense_mediated_decay,protein_coding,retained_intron	5.72454	5.12298	5.78972	4.76922	5.84653	5.85798	36.9142	-0.0231163	0.552232	-0.0418598	0.96661	0.987982
ENSDARG00000007220	ncam1b		neural cell adhesion molecule 1b [Source:ZFIN;Acc:ZDB-GENE-010822-2]	protein_coding	1.93244	1	1.56176	1	1.51996	1.61193	0.627686	-0.612806	2.473	-0.247799	0.80429
ENSDARG00000007221	pbk		PDZ binding kinase [Source:ZFIN;Acc:ZDB-GENE-030523-2]	protein_coding	1	2.01898	2.94726	3.87133	2.20273	2.04026	3.45499	1.12011	1.42073	0.788405	0.43046
ENSDARG00000007231	ryk		receptor-like tyrosine kinase [Source:ZFIN;Acc:ZDB-GENE-070209-277]	protein_coding,retained_intron	2.49416	4.20349	4.10721	3.95766	3.73138	4.06974	10.1889	0.155412	0.786026	0.197719	0.843265	0.93821
ENSDARG00000007241	mycb		MYC proto-oncogene, bHLH transcription factor b [Source:ZFIN;Acc:ZDB-GENE-040426-780]	protein_coding	6.38828	6.59151	4.93377	4.67042	5.3594	4.93208	40.7374	-1.19409	0.642122	-1.8596	0.0629417	0.275761
ENSDARG00000007244	acp2		acid phosphatase 2, lysosomal [Source:ZFIN;Acc:ZDB-GENE-050306-40]	protein_coding	2.89744	3.35218	3.1152	3.68142	3.01343	3.05998	5.97143	0.214502	0.883797	0.242705	0.808234	0.922904
ENSDARG00000007245	rundc3aa		RUN domain containing 3Aa [Source:ZFIN;Acc:ZDB-GENE-130530-533]	protein_coding	1	1	1.56176	1	1	1	0.121876	-1.61115	4.07189	-0.395677	0.692343
ENSDARG00000007247	ric8a		RIC8 guanine nucleotide exchange factor A [Source:ZFIN;Acc:ZDB-GENE-040927-18]	protein_coding	5.03954	3.83974	2.75717	3.05613	4.45682	4.15778	12.2719	-0.201216	0.894545	-0.224936	0.822029	0.928823
ENSDARG00000007250	use1		unconventional SNARE in the ER 1 homolog (S. cerevisiae) [Source:ZFIN;Acc:ZDB-GENE-040426-1015]	protein_coding	1	2.61021	2.94726	2.70319	2.45189	2.6384	2.98246	0.265514	1.25922	0.210856	0.833
ENSDARG00000007257	rab5ab		RAB5A, member RAS oncogene family, b [Source:ZFIN;Acc:ZDB-GENE-040122-3]	protein_coding	5.72454	4.61957	4.74177	5.03053	5.61067	5.56785	30.0182	0.317109	0.584116	0.542887	0.587207	0.817601
ENSDARG00000007264	nipsnap2		nipsnap homolog 2 [Source:ZFIN;Acc:ZDB-GENE-991008-18]	protein_coding	1.93244	3.35218	3.6408	1.92788	1	2.04026	3.30652	-2.41705	1.3914	-1.73714	0.082363
ENSDARG00000007271	mynn		myoneurin [Source:ZFIN;Acc:ZDB-GENE-030131-5378]	protein_coding	3.21226	3.35218	2.75717	3.5762	3.1607	3.38582	6.24553	0.360962	0.864788	0.4174	0.676386	0.861183
ENSDARG00000007275	si:ch211-251b21.1		si:ch211-251b21.1 [Source:ZFIN;Acc:ZDB-GENE-060809-5]	protein_coding	1.93244	1	2.75717	1.53729	4.45682	4.98116	7.55225	2.78876	1.36345	2.04537	0.0408182	0.214046
ENSDARG00000007276	ela3l		elastase 3 like [Source:ZFIN;Acc:ZDB-GENE-060710-2]	protein_coding	3.21226	3.35218	2.27989	1	1	1	2.54451	-5.14134	1.81436	-2.8337	0.00460128
ENSDARG00000007277	myf5		myogenic factor 5 [Source:ZFIN;Acc:ZDB-GENE-000616-6]	protein_coding	1	1	1	1	1	1	0
ENSDARG00000007278	ect2		epithelial cell transforming 2 [Source:ZFIN;Acc:ZDB-GENE-040831-2]	protein_coding	1.93244	2.01898	2.94726	2.70319	1	1	1.92147	-1.03628	1.84854	-0.560594	0.575074
ENSDARG00000007279	yipf5		Yip1 domain family, member 5 [Source:ZFIN;Acc:ZDB-GENE-040426-1057]	protein_coding	2.89744	3.61646	2.27989	3.95766	3.73138	3.76794	7.55151	1.04301	0.876136	1.19046	0.233865	0.539079
ENSDARG00000007285	mrpl57		mitochondrial ribosomal protein L57 [Source:ZFIN;Acc:ZDB-GENE-040426-1745]	protein_coding,retained_intron	2.49416	3.35218	2.94726	3.95766	3.41661	3.52475	6.74962	0.87689	0.868303	1.00989	0.312549	0.616332
ENSDARG00000007289	metrnlb		meteorin like, glial cell differentiation regulator b [Source:ZFIN;Acc:ZDB-GENE-121214-223]	protein_coding	1	1	1.56176	1	1	1.61193	0.263021	-0.649371	4.07189	-0.159477	0.873293
ENSDARG00000007294	aco2		aconitase 2, mitochondrial [Source:ZFIN;Acc:ZDB-GENE-030131-1390]	protein_coding	5.99499	6.59151	6.21651	5.28547	6.01087	5.7769	51.8283	-0.600842	0.486224	-1.23573	0.216559	0.519408
ENSDARG00000007302	sh3gl3b		SH3-domain GRB2-like 3b [Source:ZFIN;Acc:ZDB-GENE-040121-4]	protein_coding	4.04754	3.61646	2.27989	3.05613	3.52934	2.6384	6.55952	-0.430174	0.961394	-0.447448	0.654551	0.853029
ENSDARG00000007315	tmpoa		thymopoietin a [Source:ZFIN;Acc:ZDB-GENE-030131-6003]	protein_coding	2.89744	2.01898	2.27989	2.48798	2.45189	1.61193	2.52422	-0.317477	1.27822	-0.248374	0.803845
ENSDARG00000007320	rpl7		ribosomal protein L7 [Source:ZFIN;Acc:ZDB-GENE-030131-8654]	protein_coding,retained_intron	7.73317	8.0261	9.31101	10.6327	9.99062	10.0736	650.481	1.76976	0.553599	3.19683	0.00138948	0.0260529
ENSDARG00000007323	chmp4bb		charged multivesicular body protein 4Bb [Source:ZFIN;Acc:ZDB-GENE-040426-2812]	nonsense_mediated_decay,protein_coding	6.47923	5.89441	5.06267	6.89872	6.54106	6.8059	67.677	0.853228	0.560625	1.52192	0.128028	0.399105
ENSDARG00000007329	tbx16		T-box 16 [Source:ZFIN;Acc:ZDB-GENE-990615-5]	protein_coding	1	2.01898	1	1.53729	1	1	0.422657	-0.814085	3.67771	-0.221356	0.824815
ENSDARG00000007344	tcap		titin-cap (telethonin) [Source:ZFIN;Acc:ZDB-GENE-070501-5]	protein_coding	1	4.49375	6.54543	1.53729	4.66854	4.7171	21.0757	-1.19885	1.36051	-0.88118	0.378221	0.675633
ENSDARG00000007347	degs1		delta(4)-desaturase, sphingolipid 1 [Source:ZFIN;Acc:ZDB-GENE-030131-5283]	processed_transcript,protein_coding	4.33414	4.8424	4.97803	5.06982	5.05493	4.82859	22.2392	0.257478	0.554292	0.464517	0.642277	0.847464
ENSDARG00000007349	dmrt1		doublesex and mab-3 related transcription factor 1 [Source:ZFIN;Acc:ZDB-GENE-050511-1]	processed_transcript,protein_coding,retained_intron	1	1	1.96506	1.53729	1	2.04026	0.655141	0.349023	2.73216	0.127747	0.89835
ENSDARG00000007356	fgf20a		fibroblast growth factor 20a [Source:ZFIN;Acc:ZDB-GENE-060110-1]	protein_coding	1	1	1.56176	1	1	1.61193	0.263021	-0.649371	4.07189	-0.159477	0.873293
ENSDARG00000007358	cxcr3.1		chemokine (C-X-C motif) receptor 3, tandem duplicate 1 [Source:ZFIN;Acc:ZDB-GENE-060130-38]	protein_coding	1.93244	2.61021	1.56176	1	1	1.61193	1.1013	-2.74027	2.16523	-1.26558	0.205665
ENSDARG00000007359	UBL4A	UBL4A	zgc:56596 [Source:ZFIN;Acc:ZDB-GENE-040426-1089]	protein_coding	2.49416	1	2.27989	3.5762	2.20273	1.61193	2.76969	1.07089	1.48025	0.723453	0.469402
ENSDARG00000007362	sft2d1		SFT2 domain containing 1 [Source:ZFIN;Acc:ZDB-GENE-040426-1350]	protein_coding	5.32758	4.94212	5.45596	5.50205	5.12836	4.98116	29.2087	-0.036655	0.525966	-0.0696908	0.94444	0.979339
ENSDARG00000007366	AMDHD1	AMDHD1	si:ch73-71d17.1 [Source:ZFIN;Acc:ZDB-GENE-160728-110]	protein_coding,retained_intron	1	1	1	1	1	1	0
ENSDARG00000007369	tcf7l1b		transcription factor 7 like 1b [Source:ZFIN;Acc:ZDB-GENE-991110-10]	protein_coding	3.21226	3.02837	3.93828	2.89043	4.27476	4.3192	9.0357	0.552264	0.837354	0.659535	0.509552	0.77522
ENSDARG00000007370	dysf		dysferlin, limb girdle muscular dystrophy 2B (autosomal recessive) [Source:ZFIN;Acc:ZDB-GENE-070501-1]	protein_coding	5.03954	4.03305	3.6408	5.10808	3.73138	3.38582	14.9176	-0.0589731	0.839993	-0.0702066	0.944029	0.979339
ENSDARG00000007371	slc26a3.1		solute carrier family 26 (anion exchanger), member 3 [Source:ZFIN;Acc:ZDB-GENE-041210-180]	protein_coding	1	1	1	1	1	1	0
ENSDARG00000007377	odc1		ornithine decarboxylase 1 [Source:ZFIN;Acc:ZDB-GENE-010816-1]	protein_coding	4.45858	5.03538	4.74177	5.21711	5.61067	5.36087	26.7213	0.679648	0.533458	1.27404	0.202649	0.502309
ENSDARG00000007382	ubtd1a		ubiquitin domain containing 1a [Source:ZFIN;Acc:ZDB-GENE-070424-93]	protein_coding	1	1	1	1	1.51996	1.61193	0.254647	1.14905	4.03832	0.284536	0.775999
ENSDARG00000007383	kcnk6		potassium channel, subfamily K, member 6 [Source:ZFIN;Acc:ZDB-GENE-050309-213]	protein_coding	5.6741	5.42825	2.75717	1.53729	3.1607	2.6384	14.8636	-3.01879	1.04951	-2.87639	0.00402257	0.054564
ENSDARG00000007385	cct7		chaperonin containing TCP1, subunit 7 (eta) [Source:ZFIN;Acc:ZDB-GENE-020419-7]	processed_transcript,protein_coding	5.6741	5.42825	6.64487	6.86561	5.80234	5.28471	53.5786	0.157042	0.653247	0.240402	0.810018	0.923623
ENSDARG00000007387	irf2a		interferon regulatory factor 2a [Source:ZFIN;Acc:ZDB-GENE-030131-4135]	protein_coding	4.45858	3.61646	3.6408	3.7795	4.33803	4.98116	13.5851	0.540816	0.723098	0.747916	0.454511	0.734067
ENSDARG00000007396	rnd3b		Rho family GTPase 3b [Source:ZFIN;Acc:ZDB-GENE-040718-331]	protein_coding,retained_intron	1.93244	2.01898	2.53818	3.05613	4.20858	4.24075	6.35078	2.28065	1.02956	2.21517	0.0267483	0.171272
ENSDARG00000007398	lrrk1		leucine-rich repeat kinase 1 [Source:ZFIN;Acc:ZDB-GENE-101019-2]	protein_coding	3.68953	5.12298	4.32845	2.48798	3.41661	2.86454	10.8767	-1.82371	0.811161	-2.24827	0.0245591	0.161879
ENSDARG00000007405	strap		serine/threonine kinase receptor associated protein [Source:ZFIN;Acc:ZDB-GENE-040426-1110]	protein_coding	4.45858	5.12298	4.32845	3.7795	3.1607	4.24075	14.62	-0.997921	0.702348	-1.42083	0.155365	0.440374
ENSDARG00000007406	phox2a		paired like homeobox 2A [Source:ZFIN;Acc:ZDB-GENE-000223-14]	protein_coding	1	1	1	1	1	1	0
ENSDARG00000007407	barx1		BARX homeobox 1 [Source:ZFIN;Acc:ZDB-GENE-050522-28]	protein_coding	1	1	1	1	1.51996	1	0.113503	0.255337	4.08047	0.0625753	0.950105
ENSDARG00000007409	ppifa		peptidylprolyl isomerase Fa [Source:ZFIN;Acc:ZDB-GENE-040912-52]	protein_coding	1	1	1.56176	1.92788	1.51996	1	0.493576	0.792369	2.93566	0.269912	0.787228
ENSDARG00000007412	slc2a1b		solute carrier family 2 (facilitated glucose transporter), member 1b [Source:ZFIN;Acc:ZDB-GENE-090915-1]	protein_coding	4.45858	4.20349	4.10721	5.94401	6.01087	5.59963	29.9643	1.71891	0.547389	3.1402	0.00168832	0.0299567
ENSDARG00000007413	arid2		AT rich interactive domain 2 (ARID, RFX-like) [Source:ZFIN;Acc:ZDB-GENE-030131-6311]	protein_coding	3.87961	5.03538	5.02097	3.68142	4.33803	5.0746	18.2286	-0.309365	0.699416	-0.442319	0.658258	0.855412
ENSDARG00000007418	chmp4c		charged multivesicular body protein 4C [Source:ZFIN;Acc:ZDB-GENE-050417-389]	protein_coding	3.21226	2.01898	1	1	4.06636	4.3192	5.62721	1.80912	1.6216	1.11564	0.264576	0.571686
ENSDARG00000007421	ftcd		formimidoyltransferase cyclodeaminase [Source:ZFIN;Acc:ZDB-GENE-030131-9643]	protein_coding	1	1	1.56176	1	1	1	0.121876	-1.61115	4.07189	-0.395677	0.692343
ENSDARG00000007425	apol1		apolipoprotein L, 1 [Source:ZFIN;Acc:ZDB-GENE-030131-3217]	protein_coding	4.67926	1	2.53818	2.89043	4.13922	3.52475	7.84056	0.143486	1.17091	0.122543	0.902469	0.961522
ENSDARG00000007429	ndor1		NADPH dependent diflavin oxidoreductase 1 [Source:ZFIN;Acc:ZDB-GENE-040426-1555]	protein_coding	2.49416	4.03305	3.2656	1.53729	2.66429	2.04026	4.51115	-1.80507	1.12383	-1.60618	0.108235	0.367414
ENSDARG00000007430	prdm12b		PR domain containing 12b [Source:ZFIN;Acc:ZDB-GENE-041114-172]	protein_coding	1	2.01898	1	1	1	1	0.293558	-1.78241	4.06623	-0.438344	0.661137
ENSDARG00000007436	avpr2aa		arginine vasopressin receptor 2a, duplicate a [Source:ZFIN;Acc:ZDB-GENE-090313-344]	protein_coding	1	1	1	1	1	1	0
ENSDARG00000007438	ube2ib		ubiquitin-conjugating enzyme E2Ib [Source:ZFIN;Acc:ZDB-GENE-990614-17]	protein_coding	5.03954	4.94212	3.52624	4.99013	4.71695	4.39361	19.5773	0.0977529	0.699745	0.139698	0.888899	0.957766
ENSDARG00000007443	fbxl18		F-box and leucine-rich repeat protein 18 [Source:ZFIN;Acc:ZDB-GENE-050913-65]	protein_coding	1	1	2.27989	2.23494	2.45189	1.61193	1.34808	1.13418	1.9057	0.59515	0.551743
ENSDARG00000007444	ift81		intraflagellar transport 81 homolog [Source:ZFIN;Acc:ZDB-GENE-040714-3]	protein_coding,retained_intron	2.49416	2.01898	3.74692	3.5762	2.45189	2.6384	4.69707	0.0102335	1.09122	0.00937805	0.992518	0.996149
ENSDARG00000007449	slc25a39		solute carrier family 25, member 39 [Source:ZFIN;Acc:ZDB-GENE-040426-1250]	protein_coding	1	2.01898	1	2.23494	2.20273	2.04026	1.30365	2.12818	1.94092	1.09648	0.272867
ENSDARG00000007461	srgap1a		SLIT-ROBO Rho GTPase activating protein 1a [Source:ZFIN;Acc:ZDB-GENE-050420-284]	protein_coding	4.77811	4.03305	4.97803	3.46268	2.8494	2.86454	12.0271	-1.82405	0.730642	-2.49651	0.0125423	0.110047
ENSDARG00000007465	tdrd1		tudor domain containing 1 [Source:ZFIN;Acc:ZDB-GENE-070803-1]	protein_coding	1.93244	1	2.53818	1	1	1	0.738668	-3.44825	2.96531	-1.16286	0.244885
ENSDARG00000007467	ifit10		interferon-induced protein with tetratricopeptide repeats 10 [Source:ZFIN;Acc:ZDB-GENE-121214-248]	protein_coding	2.89744	3.02837	2.94726	4.94857	3.41661	2.6384	8.19618	1.31307	1.00573	1.30559	0.191692	0.490959
ENSDARG00000007477	fbxo8		F-box protein 8 [Source:ZFIN;Acc:ZDB-GENE-060421-7091]	protein_coding	3.21226	4.03305	3.52624	1.92788	2.66429	2.37011	5.52747	-1.74549	0.955627	-1.82654	0.0677695	0.286443
ENSDARG00000007480	rpe65a		retinal pigment epithelium-specific protein 65a [Source:ZFIN;Acc:ZDB-GENE-040426-1717]	protein_coding	1.93244	1	1	2.48798	2.45189	2.86454	1.92729	2.86518	1.74501	1.64193	0.100605
ENSDARG00000007485	epc2		enhancer of polycomb homolog 2 (Drosophila) [Source:ZFIN;Acc:ZDB-GENE-040426-802]	processed_transcript,protein_coding	3.21226	3.83974	4.10721	4.03911	4.20858	4.7171	12.1845	0.636782	0.698099	0.912165	0.361682	0.662202
ENSDARG00000007490	adrb1		adrenoceptor beta 1 [Source:ZFIN;Acc:ZDB-GENE-081022-145]	protein_coding	1	1	1	1	1	1	0
ENSDARG00000007494	st3gal8		ST3 beta-galactoside alpha-2,3-sialyltransferase 8 [Source:ZFIN;Acc:ZDB-GENE-050417-286]	processed_transcript,protein_coding	3.68953	2.61021	2.75717	3.33947	2.45189	3.38582	5.44853	0.0383448	0.967278	0.039642	0.968379	0.988284
ENSDARG00000007496	ufl1		UFM1-specific ligase 1 [Source:ZFIN;Acc:ZDB-GENE-040426-1163]	protein_coding,retained_intron	3.87961	3.83974	4.02521	3.5762	3.29433	2.86454	8.49497	-0.763669	0.759774	-1.00513	0.314836	0.618272
ENSDARG00000007523	kmt2e		lysine (K)-specific methyltransferase 2E [Source:ZFIN;Acc:ZDB-GENE-030131-4120]	protein_coding	4.33414	5.03538	5.93151	4.03911	4.93727	4.59626	23.2465	-0.744568	0.654327	-1.13791	0.255157	0.562692
ENSDARG00000007526	ndufs2		NADH:ubiquinone oxidoreductase core subunit S2 [Source:ZFIN;Acc:ZDB-GENE-050522-273]	protein_coding	4.04754	3.61646	3.1152	5.44341	4.97757	4.77392	17.5153	1.65868	0.687856	2.41137	0.0158928	0.126652
ENSDARG00000007531	zcchc9		zinc finger, CCHC domain containing 9 [Source:ZFIN;Acc:ZDB-GENE-031030-9]	protein_coding	1	1	2.94726	2.48798	2.45189	2.04026	1.98395	0.552569	1.6548	0.333918	0.738441
ENSDARG00000007534	itln1		intelectin 1 [Source:ZFIN;Acc:ZDB-GENE-060929-564]	protein_coding	1	1	1.56176	1	1	1	0.121876	-1.61115	4.07189	-0.395677	0.692343
ENSDARG00000007553	opn4.1		opsin 4.1 [Source:ZFIN;Acc:ZDB-GENE-030314-2]	protein_coding	1	1	1.56176	1	1	1	0.121876	-1.61115	4.07189	-0.395677	0.692343
ENSDARG00000007560	sema3bl		sema domain, immunoglobulin domain (Ig), short basic domain, secreted, (semaphorin) 3bl [Source:ZFIN;Acc:ZDB-GENE-030131-2956]	protein_coding	1.93244	3.83974	3.93828	2.23494	1.90136	3.23208	5.3211	-1.25033	1.1001	-1.13656	0.255723	0.563302
ENSDARG00000007561	cdh23		cadherin-related 23 [Source:ZFIN;Acc:ZDB-GENE-040513-7]	protein_coding	3.47054	2.01898	1.56176	1	1.51996	1	1.78475	-3.57135	2.00594	-1.78039	0.0750129
ENSDARG00000007566	appbp2		amyloid beta precursor protein (cytoplasmic tail) binding protein 2 [Source:ZFIN;Acc:ZDB-GENE-030131-1715]	protein_coding	2.49416	4.03305	4.18479	3.05613	2.8494	3.65146	7.62529	-0.655477	0.880237	-0.74466	0.456477	0.736205
ENSDARG00000007576	crybb1l1		crystallin, beta B1, like 1 [Source:ZFIN;Acc:ZDB-GENE-100112-3]	protein_coding	1.93244	1	1	1.53729	1	1.61193	0.521406	0.163422	2.94616	0.0554695	0.955764
ENSDARG00000007582	si:ch1073-155h21.1		si:ch1073-155h21.1 [Source:ZFIN;Acc:ZDB-GENE-030131-2664]	protein_coding	2.49416	3.02837	1	1	1	1	1.383	-4.25082	2.55948	-1.66081	0.0967512
ENSDARG00000007597	bloc1s4		biogenesis of lysosomal organelles complex-1, subunit 4, cappuccino [Source:ZFIN;Acc:ZDB-GENE-040801-215]	protein_coding	3.68953	3.02837	3.52624	3.68142	2.66429	2.6384	6.28769	-0.436718	0.90538	-0.482359	0.629551	0.841333
ENSDARG00000007601	zmynd8		zinc finger, MYND-type containing 8 [Source:ZFIN;Acc:ZDB-GENE-041119-1]	processed_transcript,protein_coding	3.21226	3.61646	3.93828	3.87133	3.52934	3.38582	8.36378	-0.0197323	0.766806	-0.0257331	0.97947	0.993346
ENSDARG00000007603	stxbp2		syntaxin binding protein 2 [Source:ZFIN;Acc:ZDB-GENE-040426-2482]	protein_coding	3.87961	3.02837	4.74177	4.56435	4.33803	4.39361	13.8301	0.401453	0.713976	0.562278	0.573926	0.811297
ENSDARG00000007614	wwox		WW domain containing oxidoreductase [Source:ZFIN;Acc:ZDB-GENE-040426-858]	processed_transcript,protein_coding	1.93244	1	1	1	1	1	0.251162	-1.78241	4.06623	-0.438344	0.661137
ENSDARG00000007624	gins1		GINS complex subunit 1 (Psf1 homolog) [Source:ZFIN;Acc:ZDB-GENE-041010-184]	protein_coding	1	1	2.27989	2.70319	1.51996	1	1.12462	0.830683	2.39006	0.347558	0.728172
ENSDARG00000007630	mkrn2		makorin, ring finger protein, 2 [Source:ZFIN;Acc:ZDB-GENE-020213-2]	protein_coding,retained_intron	1.93244	1	1.96506	1.92788	1.51996	1	0.866615	-0.479522	2.19023	-0.218937	0.826699
ENSDARG00000007639	cnot4b		CCR4-NOT transcription complex, subunit 4b [Source:ZFIN;Acc:ZDB-GENE-040426-1164]	processed_transcript,protein_coding	4.19795	4.35591	4.97803	3.68142	4.13922	4.39361	14.8135	-0.528126	0.641528	-0.823231	0.410377	0.70031
ENSDARG00000007654	nsfa		N-ethylmaleimide-sensitive factor a [Source:ZFIN;Acc:ZDB-GENE-030616-37]	processed_transcript,protein_coding	1	1	1	1.53729	1.90136	1	0.356104	1.64467	3.80387	0.432367	0.665475
ENSDARG00000007655	crybb1l3		crystallin, beta B1, like 3 [Source:ZFIN;Acc:ZDB-GENE-070820-11]	protein_coding	1	1	1	1	1	1	0
ENSDARG00000007657	ccnh		cyclin H [Source:ZFIN;Acc:ZDB-GENE-050320-13]	protein_coding	2.89744	2.01898	1	1.53729	1.51996	1.61193	1.43079	-1.36407	1.85421	-0.735663	0.461936
ENSDARG00000007663	amph		amphiphysin [Source:ZFIN;Acc:ZDB-GENE-040426-1711]	protein_coding,retained_intron	1	3.02837	1.56176	1	1	1	1.00255	-3.78842	2.80346	-1.35134	0.176587
ENSDARG00000007671	ghrb		growth hormone receptor b [Source:ZFIN;Acc:ZDB-GENE-071119-4]	protein_coding	2.89744	1	3.74692	2.70319	3.63389	3.52475	5.49383	0.456823	1.08829	0.419763	0.674659	0.861183
ENSDARG00000007678	ttyh3b		tweety family member 3b [Source:ZFIN;Acc:ZDB-GENE-051120-105]	protein_coding	2.89744	3.61646	1.96506	2.70319	2.20273	2.37011	3.87447	-0.721675	1.13278	-0.637085	0.524069	0.78333
ENSDARG00000007682	ppdpfa		pancreatic progenitor cell differentiation and proliferation factor a [Source:ZFIN;Acc:ZDB-GENE-030219-204]	protein_coding,retained_intron	5.51122	6.76493	5.76468	3.46268	7.10205	6.56957	59.4143	0.173115	0.866267	0.199841	0.841605	0.937456
ENSDARG00000007691	cul1b		cullin 1b [Source:ZFIN;Acc:ZDB-GENE-040426-2887]	protein_coding,retained_intron	3.21226	4.35591	4.32845	4.61836	3.98962	4.53182	13.8287	0.389466	0.697295	0.558539	0.576477	0.812614
ENSDARG00000007693	nfkbiab		nuclear factor of kappa light polypeptide gene enhancer in B-cells inhibitor, alpha b [Source:ZFIN;Acc:ZDB-GENE-030131-1819]	protein_coding,retained_intron	5.32758	5.84374	5.90883	7.19374	6.08651	6.48701	61.6319	0.98824	0.548632	1.80128	0.0716589	0.294903
ENSDARG00000007697	fabp7a		fatty acid binding protein 7, brain, a [Source:ZFIN;Acc:ZDB-GENE-000627-1]	nonsense_mediated_decay,protein_coding	1	2.01898	3.1152	2.70319	2.45189	2.04026	2.52849	0.140283	1.39717	0.100405	0.920023
ENSDARG00000007708	nsa2		NSA2 ribosome biogenesis homolog (S. cerevisiae) [Source:ZFIN;Acc:ZDB-GENE-030131-488]	protein_coding	7.07298	6.86995	7.67811	9.23182	9.42722	9.70677	347.599	2.23145	0.415479	5.37079	7.8394e-08	7.6968e-06
ENSDARG00000007709	adamts8a		ADAM metallopeptidase with thrombospondin type 1 motif, 8a [Source:ZFIN;Acc:ZDB-GENE-060526-202]	protein_coding	1	1	2.27989	1	1.90136	3.05998	1.4395	1.30238	2.23154	0.583624	0.559473
ENSDARG00000007711	rab3il1		RAB3A interacting protein (rabin3)-like 1 [Source:ZFIN;Acc:ZDB-GENE-110921-5]	protein_coding	4.95755	2.61021	4.10721	5.03053	4.27476	4.77392	16.6026	0.607852	0.771882	0.787493	0.430993	0.71744
ENSDARG00000007715	lgsn		lengsin, lens protein with glutamine synthetase domain [Source:ZFIN;Acc:ZDB-GENE-060312-26]	protein_coding	1	1	1	1	1	1	0
ENSDARG00000007720	sub1b		SUB1 homolog, transcriptional regulator b [Source:ZFIN;Acc:ZDB-GENE-040718-209]	protein_coding	3.47054	4.35591	3.52624	4.56435	5.01677	4.39361	14.7282	0.959618	0.682655	1.40571	0.159809	0.447196
ENSDARG00000007722	nudt8		nudix (nucleoside diphosphate linked moiety X)-type motif 8 [Source:ZFIN;Acc:ZDB-GENE-061013-219]	protein_coding	1.93244	2.01898	2.27989	1.53729	1.51996	1	1.15295	-1.89524	1.89083	-1.00233	0.316184
ENSDARG00000007723	efnb1		ephrin-B1 [Source:ZFIN;Acc:ZDB-GENE-010618-2]	protein_coding	3.21226	3.83974	3.4018	1.92788	2.45189	2.6384	5.13967	-1.57955	0.963514	-1.63937	0.101137	0.35645
ENSDARG00000007727	rgl2		ral guanine nucleotide dissociation stimulator-like 2 [Source:ZFIN;Acc:ZDB-GENE-010131-1]	protein_coding	3.87961	4.94212	5.95384	2.89043	2.20273	1.61193	14.8024	-3.44426	0.927152	-3.71488	0.0002033	0.00629375
ENSDARG00000007734	stn1		STN1, CST complex subunit [Source:ZFIN;Acc:ZDB-GENE-040426-1390]	protein_coding	2.49416	2.01898	1.56176	1.92788	1.51996	2.04026	1.57175	-0.423249	1.55913	-0.271465	0.786034
ENSDARG00000007737	zyg11		zyg-11 homolog (C. elegans) [Source:ZFIN;Acc:ZDB-GENE-041014-17]	protein_coding	4.77811	4.03305	4.84096	4.11621	6.24347	7.2682	41.151	1.8292	0.814731	2.24515	0.0247582	0.162885
ENSDARG00000007739	atp1a1a.2		ATPase Na+/K+ transporting subunit alpha 1a, tandem duplicate 2 [Source:ZFIN;Acc:ZDB-GENE-001212-2]	protein_coding,retained_intron	1	2.01898	1.56176	1	1	1	0.415435	-2.50004	3.635	-0.687769	0.491599
ENSDARG00000007743	il15l		interleukin 15, like [Source:ZFIN;Acc:ZDB-GENE-041111-173]	processed_transcript,protein_coding	2.89744	1	1	1	2.8494	2.37011	1.85794	0.616168	2.1181	0.290907	0.771123
ENSDARG00000007744	tsr1		TSR1, 20S rRNA accumulation, homolog (S. cerevisiae) [Source:ZFIN;Acc:ZDB-GENE-030131-3762]	nonsense_mediated_decay,protein_coding	2.89744	3.61646	4.18479	4.50824	4.20858	4.39361	11.9596	0.787053	0.718834	1.0949	0.273559	0.580494
ENSDARG00000007745	uqcrfs1		ubiquinol-cytochrome c reductase, Rieske iron-sulfur polypeptide 1 [Source:ZFIN;Acc:ZDB-GENE-040426-2060]	protein_coding	5.39143	5.42825	5.39197	5.9857	5.93104	5.5021	38.7994	0.439401	0.486375	0.903421	0.366303	0.665764
ENSDARG00000007751	lmnl3		lamin L3 [Source:ZFIN;Acc:ZDB-GENE-020424-4]	protein_coding	3.68953	4.8424	4.02521	4.50824	3.01343	2.04026	11.1975	-0.803056	0.960339	-0.836221	0.403031	0.695479
ENSDARG00000007753	cpne2		copine II [Source:ZFIN;Acc:ZDB-GENE-030131-7896]	protein_coding	1.93244	2.61021	2.27989	2.89043	3.01343	2.37011	3.19645	0.7644	1.15465	0.662021	0.507957
ENSDARG00000007755	wdr61		WD repeat domain 61 [Source:ZFIN;Acc:ZDB-GENE-040426-1851]	protein_coding	2.49416	2.01898	2.27989	2.89043	3.01343	3.38582	3.85978	1.21273	1.08034	1.12255	0.26163	0.56869
ENSDARG00000007760	spg21		spastic paraplegia 21 (autosomal recessive, Mast syndrome) [Source:ZFIN;Acc:ZDB-GENE-040426-2722]	protein_coding	4.33414	3.83974	3.6408	4.25906	4.71695	3.87571	12.9383	0.415823	0.690956	0.601807	0.547302	0.797333
ENSDARG00000007764	klhdc10		kelch domain containing 10 [Source:ZFIN;Acc:ZDB-GENE-040426-776]	protein_coding	1.93244	3.35218	3.2656	2.23494	2.45189	2.04026	3.524	-1.09616	1.13106	-0.969142	0.332474	0.633779
ENSDARG00000007769	sult5a1		sulfotransferase family 5A, member 1 [Source:ZFIN;Acc:ZDB-GENE-060929-978]	protein_coding	1.93244	1	1.56176	1	1.51996	2.04026	0.768831	0.0105148	2.32479	0.00452289	0.996391
ENSDARG00000007774	vash2		vasohibin 2 [Source:ZFIN;Acc:ZDB-GENE-041014-355]	protein_coding,retained_intron	6.03552	5.99071	6.48538	5.47303	5.29707	5.02864	43.8515	-0.944526	0.477103	-1.97971	0.0477358	0.233227
ENSDARG00000007783	blk		BLK proto-oncogene, Src family tyrosine kinase [Source:ZFIN;Acc:ZDB-GENE-040724-106]	protein_coding	1.93244	3.02837	1	1	2.20273	1.61193	1.61349	-1.11517	1.97477	-0.564707	0.572273
ENSDARG00000007786	tmx2b		thioredoxin-related transmembrane protein 2b [Source:ZFIN;Acc:ZDB-GENE-040625-105]	protein_coding	3.68953	3.83974	3.4018	3.5762	3.63389	3.38582	8.27649	-0.122883	0.755192	-0.162718	0.870741	0.949557
ENSDARG00000007787	zgc:112965		zgc:112965 [Source:ZFIN;Acc:ZDB-GENE-050522-10]	protein_coding	1	1	1	1	1	1	0
ENSDARG00000007788	atp2b1b		ATPase plasma membrane Ca2+ transporting 1b [Source:ZFIN;Acc:ZDB-GENE-080409-1]	protein_coding	1.93244	2.61021	3.2656	1.92788	1	1	2.07149	-2.85994	1.78491	-1.60229	0.109092
ENSDARG00000007791	ppp2r1ba		protein phosphatase 2, regulatory subunit A, beta a [Source:ZFIN;Acc:ZDB-GENE-040426-2700]	protein_coding	5.86609	6.08098	6.3572	5.25169	6.27615	5.80444	49.6546	-0.304404	0.498721	-0.610371	0.541616	0.795608
ENSDARG00000007795	cst3		cystatin C (amyloid angiopathy and cerebral hemorrhage) [Source:ZFIN;Acc:ZDB-GENE-030131-373]	protein_coding,retained_intron	8.39373	8.26628	7.26999	7.11139	7.79156	7.89253	189.14	-0.453309	0.517715	-0.875596	0.38125	0.678575
ENSDARG00000007804	gas6		growth arrest-specific 6 [Source:ZFIN;Acc:ZDB-GENE-030131-7773]	protein_coding	2.89744	2.61021	2.27989	1.92788	2.20273	2.6384	2.86952	-0.516842	1.18141	-0.437479	0.661764
ENSDARG00000007807	cyth3a		cytohesin 3a [Source:ZFIN;Acc:ZDB-GENE-120612-1]	protein_coding	1	1	2.27989	1.53729	3.01343	2.6384	1.85383	1.70935	1.79656	0.951454	0.341374
ENSDARG00000007808	zdhhc16a		zinc finger, DHHC-type containing 16a [Source:ZFIN;Acc:ZDB-GENE-040426-1621]	protein_coding	1	1	1.56176	1	3.63389	2.6384	2.04849	3.15615	2.10837	1.49696	0.134404
ENSDARG00000007812	sp3b		Sp3b transcription factor [Source:ZFIN;Acc:ZDB-GENE-110815-3]	protein_coding	2.89744	4.20349	3.84577	4.3255	4.13922	3.87571	11.0051	0.44395	0.737819	0.601706	0.54737	0.797333
ENSDARG00000007813	rnpepl1		arginyl aminopeptidase like 1 [Source:ZFIN;Acc:ZDB-GENE-030131-5522]	protein_coding	4.33414	4.94212	4.63525	2.89043	4.20858	3.87571	14.1714	-1.03114	0.698002	-1.47727	0.139602	0.417389
ENSDARG00000007818	palm1b		paralemmin 1b [Source:ZFIN;Acc:ZDB-GENE-040426-1147]	protein_coding	7.3867	6.6219	7.29645	6.93109	6.45804	5.85798	92.4064	-0.656909	0.517299	-1.26988	0.204126	0.504395
ENSDARG00000007823	atf3		activating transcription factor 3 [Source:ZFIN;Acc:ZDB-GENE-040426-728]	protein_coding	5.77329	5.89441	5.39197	5.90108	4.06636	3.23208	31.802	-0.876874	0.818983	-1.07069	0.284311	0.591014
ENSDARG00000007824	camta1b		calmodulin binding transcription activator 1b [Source:ZFIN;Acc:ZDB-GENE-080229-1]	protein_coding	1	2.01898	1.56176	1.53729	2.20273	2.04026	1.16733	0.945635	1.85963	0.508508	0.611097
ENSDARG00000007825	map2k1		mitogen-activated protein kinase kinase 1 [Source:ZFIN;Acc:ZDB-GENE-040426-2759]	protein_coding	2.89744	3.02837	3.4018	1.92788	3.41661	2.86454	4.83	-0.391029	1.00148	-0.390453	0.696202	0.869957
ENSDARG00000007836	ctsla		cathepsin La [Source:ZFIN;Acc:ZDB-GENE-030131-106]	protein_coding,retained_intron	8.63041	8.73797	8.11957	8.72915	8.10521	7.00891	263.722	-0.410977	0.582623	-0.70539	0.480568	0.754289
ENSDARG00000007842	MCHR2 (1 of many)	MCHR2 (1 of many)	si:dkey-165n16.5 [Source:ZFIN;Acc:ZDB-GENE-100922-121]	protein_coding	1	1	1	1	1	1	0
ENSDARG00000007856	rtn4rl1a		reticulon 4 receptor-like 1a [Source:ZFIN;Acc:ZDB-GENE-091118-38]	protein_coding	1	1	1.56176	1	1	1	0.121876	-1.61115	4.07189	-0.395677	0.692343
ENSDARG00000007863	tra2a		transformer 2 alpha homolog [Source:ZFIN;Acc:ZDB-GENE-040426-1391]	nonsense_mediated_decay,protein_coding,retained_intron	4.57313	4.73528	4.63525	5.10808	5.05493	4.82859	21.7239	0.384524	0.547558	0.702252	0.482522	0.755631
ENSDARG00000007864	pimr195		Pim proto-oncogene, serine/threonine kinase, related 195 [Source:ZFIN;Acc:ZDB-GENE-141216-224]	protein_coding	1	1	1	1	1	1	0
ENSDARG00000007867	dazap2		DAZ associated protein 2 [Source:ZFIN;Acc:ZDB-GENE-030131-3036]	protein_coding	5.45257	6.52874	5.88578	5.76405	6.24347	6.07702	51.8923	0.00528671	0.518831	0.0101896	0.99187	0.996122
ENSDARG00000007869	ehd3		EH-domain containing 3 [Source:ZFIN;Acc:ZDB-GENE-041014-352]	protein_coding	3.21226	4.61957	2.53818	2.23494	2.66429	3.23208	6.66412	-1.22828	1.02287	-1.20081	0.229823	0.534457
ENSDARG00000007885	fancl		FA complementation group L [Source:ZFIN;Acc:ZDB-GENE-040426-1045]	processed_transcript,protein_coding	1	1	1.56176	1.92788	1.51996	1	0.493576	0.792369	2.93566	0.269912	0.787228
ENSDARG00000007886	slc35b2		solute carrier family 35 (adenosine 3'-phospho 5'-phosphosulfate transporter), member B2 [Source:ZFIN;Acc:ZDB-GENE-050213-1]	protein_coding	1.93244	2.61021	2.94726	2.48798	3.73138	2.04026	3.84376	0.508877	1.1688	0.435383	0.663285	0.8578
ENSDARG00000007891	meox1		mesenchyme homeobox 1 [Source:ZFIN;Acc:ZDB-GENE-040718-149]	protein_coding	1	2.01898	1	1	1.51996	1.61193	0.548206	0.0971798	2.91285	0.0333625	0.973386
ENSDARG00000007892	pdcd2		programmed cell death 2 [Source:ZFIN;Acc:ZDB-GENE-040426-1236]	protein_coding	1	2.01898	2.27989	2.89043	1.90136	1.61193	1.80193	0.715956	1.62349	0.440998	0.659214
ENSDARG00000007901	crnkl1		crooked neck pre-mRNA splicing factor 1 [Source:ZFIN;Acc:ZDB-GENE-040426-694]	protein_coding	3.87961	2.61021	3.74692	4.1894	4.27476	4.06974	10.3776	0.754696	0.738639	1.02174	0.306905	0.612325
ENSDARG00000007906	lrp2b		low density lipoprotein receptor-related protein 2b [Source:ZFIN;Acc:ZDB-GENE-111115-1]	protein_coding	3.68953	2.01898	3.1152	1	1	1	2.65367	-5.24563	1.83427	-2.85979	0.00423918
ENSDARG00000007912	si:ch211-196i2.1		si:ch211-196i2.1 [Source:ZFIN;Acc:ZDB-GENE-091204-150]	protein_coding	4.04754	3.35218	2.94726	1	2.20273	3.23208	5.24331	-1.55567	1.19876	-1.29773	0.194379	0.493133
ENSDARG00000007916	xpnpep3		X-prolyl aminopeptidase 3, mitochondrial [Source:ZFIN;Acc:ZDB-GENE-040426-2076]	processed_transcript,protein_coding	1	1	1.96506	2.70319	2.45189	2.6384	1.90783	2.29397	1.70481	1.34559	0.178436
ENSDARG00000007918	ttc27		tetratricopeptide repeat domain 27 [Source:ZFIN;Acc:ZDB-GENE-030102-1]	processed_transcript,protein_coding	1.93244	3.02837	3.1152	3.20474	1.51996	3.23208	4.11928	0.0725214	1.18311	0.0612975	0.951122	0.981168
ENSDARG00000007923	ptpn1		protein tyrosine phosphatase, non-receptor type 1 [Source:ZFIN;Acc:ZDB-GENE-980605-23]	protein_coding	4.19795	3.61646	3.52624	2.48798	5.05493	4.98116	13.5016	0.806157	0.890582	0.905203	0.365358	0.665034
ENSDARG00000007941	hmx4		H6 family homeobox 4 [Source:ZFIN;Acc:ZDB-GENE-060825-142]	protein_coding	1.93244	1	1.56176	1	1	1	0.373039	-2.46793	3.761	-0.656188	0.511703
ENSDARG00000007943	gabpb2a		GA binding protein transcription factor subunit beta 2a [Source:ZFIN;Acc:ZDB-GENE-030131-5733]	protein_coding	2.89744	2.61021	4.10721	3.5762	3.73138	3.65146	7.59769	0.298878	0.84745	0.35268	0.724329	0.884314
ENSDARG00000007944	lhx1b		LIM homeobox 1b [Source:ZFIN;Acc:ZDB-GENE-980526-116]	protein_coding	1	1	1	1	1	1	0
ENSDARG00000007950	itga11b		integrin, alpha 11b [Source:ZFIN;Acc:ZDB-GENE-071009-4]	protein_coding	1.93244	1	1.96506	1	3.1607	2.86454	2.10866	1.61081	1.78497	0.90243	0.366828
ENSDARG00000007955	iars		isoleucyl-tRNA synthetase [Source:ZFIN;Acc:ZDB-GENE-030131-6325]	protein_coding	5.03954	4.73528	5.81434	4.94857	4.06636	4.15778	22.9173	-0.873237	0.636294	-1.37238	0.169945	0.463335
ENSDARG00000007959	hibadhb		3-hydroxyisobutyrate dehydrogenase b [Source:ZFIN;Acc:ZDB-GENE-040426-1582]	protein_coding,retained_intron	3.47054	3.35218	3.1152	3.68142	3.90857	3.52475	7.80521	0.496619	0.780881	0.635972	0.524795	0.783774
ENSDARG00000007960	hnrnpaba		heterogeneous nuclear ribonucleoprotein A/Ba [Source:ZFIN;Acc:ZDB-GENE-030131-185]	protein_coding,retained_intron	6.97219	6.81839	6.9416	7.32945	7.85242	7.7998	130.595	0.764887	0.396072	1.93118	0.0534607	0.25074
ENSDARG00000007971	cks1b		CDC28 protein kinase regulatory subunit 1B [Source:ZFIN;Acc:ZDB-GENE-040801-112]	protein_coding	1.93244	1	2.27989	4.25906	2.8494	2.04026	4.03297	2.311	1.40771	1.64167	0.100659	0.355618
ENSDARG00000007975	fth1b		ferritin, heavy polypeptide 1b [Source:ZFIN;Acc:ZDB-GENE-040912-30]	protein_coding	1.93244	2.01898	1.56176	2.48798	1.90136	1.61193	1.55114	0.497144	1.58977	0.312714	0.754498
ENSDARG00000007976	si:ch211-220f16.2		si:ch211-220f16.2 [Source:ZFIN;Acc:ZDB-GENE-070912-199]	protein_coding	5.32758	5.12298	4.68949	4.1894	5.38958	5.63073	26.9147	0.110003	0.627046	0.17543	0.860742	0.946177
ENSDARG00000007982	onecut1		one cut homeobox 1 [Source:ZFIN;Acc:ZDB-GENE-040426-1469]	protein_coding	1.93244	1	1	1	1	1	0.251162	-1.78241	4.06623	-0.438344	0.661137
ENSDARG00000007988	masp2		mannan-binding lectin serine peptidase 2 [Source:ZFIN;Acc:ZDB-GENE-060130-154]	protein_coding,retained_intron	1	1	1	1	1	1	0
ENSDARG00000007989	nedd8		neural precursor cell expressed, developmentally down-regulated 8 [Source:ZFIN;Acc:ZDB-GENE-030616-588]	protein_coding	4.67926	4.73528	2.53818	5.9857	4.76379	4.7171	22.5919	1.12121	0.850546	1.31823	0.187427	0.486207
ENSDARG00000007990	wt1b		wilms tumor 1b [Source:ZFIN;Acc:ZDB-GENE-050420-319]	protein_coding	1.93244	1	1.56176	1	1	1	0.373039	-2.46793	3.761	-0.656188	0.511703
ENSDARG00000007996	pou2f1b		POU class 2 homeobox 1b [Source:ZFIN;Acc:ZDB-GENE-030131-2422]	protein_coding	6.88616	6.03655	4.18479	3.33947	3.63389	3.76794	31.3231	-2.72911	0.802016	-3.40281	0.000666966	0.0153999
ENSDARG00000008010	zgc:194189		zgc:194189 [Source:ZFIN;Acc:ZDB-GENE-081022-71]	protein_coding	1	1	1.56176	1	1	1	0.121876	-1.61115	4.07189	-0.395677	0.692343
ENSDARG00000008014	nudt17		nudix (nucleoside diphosphate linked moiety X)-type motif 17 [Source:ZFIN;Acc:ZDB-GENE-050913-50]	protein_coding,retained_intron	3.21226	1	2.94726	2.70319	1.90136	3.05998	3.45527	-0.0743519	1.25459	-0.0592638	0.952742
ENSDARG00000008019	mxg		myxovirus (influenza virus) resistance G [Source:ZFIN;Acc:ZDB-GENE-030721-10]	protein_coding	1	2.01898	1	1	1	1	0.293558	-1.78241	4.06623	-0.438344	0.661137
ENSDARG00000008020	med31		mediator complex subunit 31 [Source:ZFIN;Acc:ZDB-GENE-040718-114]	protein_coding	3.47054	3.02837	3.2656	3.05613	3.52934	3.38582	6.39288	0.0814568	0.830214	0.0981154	0.921841	0.97
ENSDARG00000008022	kif18a		kinesin family member 18A [Source:ZFIN;Acc:ZDB-GENE-040426-862]	protein_coding	1	1	2.94726	3.20474	1	1	1.76405	0.386722	2.56451	0.150797	0.880135
ENSDARG00000008026	fam129bb		family with sequence similarity 129, member Bb [Source:ZFIN;Acc:ZDB-GENE-030131-6218]	protein_coding	6.59222	5.35778	5.576	5.47303	6.04919	6.07702	47.7059	-0.0704516	0.561021	-0.125577	0.900066	0.960674
ENSDARG00000008029	mep1a.2		meprin A, alpha (PABA peptide hydrolase), tandem duplicate 2 [Source:ZFIN;Acc:ZDB-GENE-041001-208]	protein_coding	1	1	1	1	1	1	0
ENSDARG00000008030	myl9b		myosin, light chain 9b, regulatory [Source:ZFIN;Acc:ZDB-GENE-040426-2296]	protein_coding	5.19074	5.03538	5.06267	5.44341	5.4765	5.80444	31.8959	0.507884	0.496432	1.02307	0.306276	0.611838
ENSDARG00000008032	sart3		spliceosome associated factor 3, U4/U6 recycling protein [Source:ZFIN;Acc:ZDB-GENE-040724-10]	protein_coding	4.45858	4.20349	4.32845	4.11621	4.56656	5.2043	17.1169	0.384187	0.634663	0.605341	0.544953	0.796868
ENSDARG00000008034	skib		v-ski avian sarcoma viral oncogene homolog b [Source:ZFIN;Acc:ZDB-GENE-990715-10]	protein_coding	1.93244	2.61021	1.96506	4.3255	4.45682	4.15778	8.39173	2.86451	0.955681	2.99735	0.00272342	0.0408303
ENSDARG00000008049	si:dkey-42i9.4		si:dkey-42i9.4 [Source:ZFIN;Acc:ZDB-GENE-030131-8398]	protein_coding	3.47054	2.01898	2.75717	5.41318	3.73138	2.37011	9.86716	1.83705	1.11216	1.65179	0.098578	0.351884
ENSDARG00000008060	scara3		scavenger receptor class A, member 3 [Source:ZFIN;Acc:ZDB-GENE-041014-317]	protein_coding	1	1	1	1	4.66854	4.77392	6.45204	5.81341	3.91204	1.48603	0.137271	0.414507
ENSDARG00000008068	tma16		translation machinery associated 16 homolog [Source:ZFIN;Acc:ZDB-GENE-050522-20]	protein_coding,retained_intron	2.49416	2.61021	2.53818	2.23494	3.01343	3.05998	3.60563	0.377563	1.07537	0.351101	0.725513	0.885013
ENSDARG00000008075	illr4		immune-related, lectin-like receptor 4 [Source:ZFIN;Acc:ZDB-GENE-050311-5]	protein_coding	1	1	1.56176	2.23494	1	1.61193	0.650317	1.28382	2.74098	0.46838	0.639513
ENSDARG00000008095	olfcd1		olfactory receptor C family, d1 [Source:ZFIN;Acc:ZDB-GENE-100721-9]	protein_coding	1	1	1	1	1	1	0
ENSDARG00000008097	srsf9		serine/arginine-rich splicing factor 9 [Source:ZFIN;Acc:ZDB-GENE-040426-2397]	protein_coding,retained_intron	3.47054	3.83974	3.2656	4.3255	3.98962	3.76794	9.94278	0.618776	0.741256	0.834767	0.403849	0.695813
ENSDARG00000008098	ifit9		interferon-induced protein with tetratricopeptide repeats 9 [Source:ZFIN;Acc:ZDB-GENE-121214-233]	protein_coding	1.93244	3.02837	1.96506	3.20474	1.51996	2.37011	2.94532	0.262345	1.34005	0.195772	0.844788
ENSDARG00000008100	slc7a10a		solute carrier family 7 (neutral amino acid transporter light chain, asc system), member 10a [Source:ZFIN;Acc:ZDB-GENE-080116-1]	protein_coding	7.41769	5.12298	5.32501	3.46268	2.66429	3.38582	35.9178	-3.46486	0.83582	-4.14546	3.39128e-05	0.00138733
ENSDARG00000008105	mettl2a		methyltransferase like 2A [Source:ZFIN;Acc:ZDB-GENE-050417-462]	protein_coding,retained_intron	2.49416	1	2.27989	2.23494	2.45189	2.86454	2.41498	0.756471	1.3505	0.56014	0.575384
ENSDARG00000008107	src		v-src avian sarcoma (Schmidt-Ruppin A-2) viral oncogene homolog [Source:ZFIN;Acc:ZDB-GENE-030131-3809]	protein_coding,retained_intron	3.21226	4.73528	3.6408	4.38902	3.29433	3.52475	10.8709	-0.195607	0.831808	-0.235158	0.814086	0.924988
ENSDARG00000008119	si:ch211-195d17.2		si:ch211-195d17.2 [Source:ZFIN;Acc:ZDB-GENE-030131-513]	protein_coding	1.93244	1	3.1152	3.33947	2.8494	2.37011	3.37063	0.861463	1.28853	0.66856	0.503776
ENSDARG00000008127	pcdh15b		protocadherin-related 15b [Source:ZFIN;Acc:ZDB-GENE-050214-1]	protein_coding	2.49416	2.01898	1.56176	1	1	1	0.91776	-3.67002	2.43648	-1.50628	0.131995
ENSDARG00000008131	sox1b		SRY (sex determining region Y)-box 1b [Source:ZFIN;Acc:ZDB-GENE-060322-5]	protein_coding	2.49416	2.01898	2.53818	1.53729	1	2.37011	1.83592	-1.27885	1.60382	-0.79738	0.42523
ENSDARG00000008133	foxl1		forkhead box L1 [Source:ZFIN;Acc:ZDB-GENE-040426-1181]	protein_coding	1	1	1	1	1	1.61193	0.141145	0.255337	4.08047	0.0625753	0.950105
ENSDARG00000008140	kcnab1a		potassium voltage-gated channel, shaker-related subfamily, beta member 1 a [Source:ZFIN;Acc:ZDB-GENE-050327-79]	protein_coding	1	1	1	1	1.51996	1.61193	0.254647	1.14905	4.03832	0.284536	0.775999
ENSDARG00000008141	rbl1		retinoblastoma-like 1 (p107) [Source:ZFIN;Acc:ZDB-GENE-030131-8179]	protein_coding	2.89744	3.02837	2.94726	4.25906	3.63389	3.23208	7.16834	1.03723	0.870529	1.1915	0.233458	0.538777
ENSDARG00000008142	stxbp3		syntaxin binding protein 3 [Source:ZFIN;Acc:ZDB-GENE-040426-2833]	protein_coding	4.95755	5.49545	4.63525	5.63899	5.09211	4.53182	26.9731	0.105554	0.626452	0.168495	0.866194	0.947954
ENSDARG00000008153	serinc5		serine incorporator 5 [Source:ZFIN;Acc:ZDB-GENE-040426-2918]	protein_coding	5.19074	4.61957	5.71324	5.31847	5.61067	4.24075	28.2703	-0.0816856	0.633333	-0.128977	0.897375	0.960094
ENSDARG00000008155	sms		spermine synthase [Source:ZFIN;Acc:ZDB-GENE-040625-150]	protein_coding	1.93244	2.01898	3.1152	2.23494	2.66429	2.86454	3.05839	0.135025	1.18162	0.114271	0.909023
ENSDARG00000008164	btr33		bloodthirsty-related gene family, member 33 [Source:ZFIN;Acc:ZDB-GENE-090512-4]	protein_coding	1	1	1	1	1.51996	2.04026	0.395792	1.78031	3.68703	0.482857	0.629197
ENSDARG00000008165	caspa		caspase a [Source:ZFIN;Acc:ZDB-GENE-000616-3]	protein_coding	1	1	1.56176	2.23494	4.13922	3.87571	4.24596	4.23754	1.59512	2.65657	0.00789397	0.0813789
ENSDARG00000008170	dbnla		drebrin-like a [Source:ZFIN;Acc:ZDB-GENE-040704-42]	protein_coding,retained_intron	4.19795	3.83974	2.53818	1	4.20858	4.24075	8.92418	-0.000711027	1.21471	-0.000585347	0.999533	0.999824
ENSDARG00000008174	hoxb1a		homeobox B1a [Source:ZFIN;Acc:ZDB-GENE-990415-101]	protein_coding	2.89744	4.03305	2.53818	1	1	1	3.2959	-5.51292	1.75275	-3.1453	0.00165919
ENSDARG00000008182	si:ch73-111e15.1		si:ch73-111e15.1 [Source:ZFIN;Acc:ZDB-GENE-110411-28]	protein_coding	1	1	1.56176	1	1	1.61193	0.263021	-0.649371	4.07189	-0.159477	0.873293
ENSDARG00000008184	mia3		MIA SH3 domain ER export factor 3 [Source:ZFIN;Acc:ZDB-GENE-041014-270]	protein_coding	5.03954	5.55965	6.23486	4.81619	5.19823	5.83146	35.736	-0.38276	0.582134	-0.657511	0.510852	0.775278
ENSDARG00000008186	syk		spleen tyrosine kinase [Source:ZFIN;Acc:ZDB-GENE-040702-3]	protein_coding	2.89744	3.35218	3.52624	2.48798	5.09211	4.88126	11.5322	1.40368	0.933119	1.50429	0.132507	0.407036
ENSDARG00000008188	sf1		splicing factor 1 [Source:ZFIN;Acc:ZDB-GENE-030131-2492]	nonsense_mediated_decay,protein_coding,retained_intron	4.19795	4.20349	5.14261	5.47303	5.68556	5.28471	26.352	0.937758	0.574092	1.63346	0.102372	0.358353
ENSDARG00000008191	tmeff1a		transmembrane protein with EGF-like and two follistatin-like domains 1a [Source:ZFIN;Acc:ZDB-GENE-070912-294]	protein_coding,retained_intron	1.93244	1	1	1.53729	1	1	0.380261	-0.816234	3.79341	-0.215171	0.829634
ENSDARG00000008192	pank1a		pantothenate kinase 1a [Source:ZFIN;Acc:ZDB-GENE-040426-2846]	processed_transcript,protein_coding	3.21226	2.61021	2.53818	1.53729	1.51996	2.04026	2.60416	-1.98567	1.32512	-1.49848	0.134009
ENSDARG00000008200	ugp2b		UDP-glucose pyrophosphorylase 2b [Source:ZFIN;Acc:ZDB-GENE-030131-6352]	protein_coding,retained_intron	5.11712	5.20557	5.39197	5.85683	5.01677	4.53182	29.4298	0.0152984	0.609072	0.0251176	0.979961	0.993554
ENSDARG00000008203	pax1a		paired box 1a [Source:ZFIN;Acc:ZDB-GENE-070112-182]	protein_coding	1	1	1	1	1	1	0
ENSDARG00000008209	myt1la		myelin transcription factor 1-like, a [Source:ZFIN;Acc:ZDB-GENE-041001-172]	protein_coding	3.47054	1	1	1.53729	1.90136	1.61193	1.75306	-1.28416	1.96297	-0.654192	0.512988
ENSDARG00000008212	kcnk13a		potassium channel, subfamily K, member 13a [Source:ZFIN;Acc:ZDB-GENE-080219-46]	protein_coding	1	3.35218	1.56176	1.53729	1.51996	1.61193	1.67986	-1.66543	1.80888	-0.920697	0.357208
ENSDARG00000008218	znf410		zinc finger protein 410 [Source:ZFIN;Acc:ZDB-GENE-040426-1817]	protein_coding,retained_intron	1	2.01898	3.52624	3.7795	3.01343	3.23208	4.97313	1.03826	1.18057	0.879452	0.379156	0.677116
ENSDARG00000008219	crygm4		crystallin, gamma M4 [Source:ZFIN;Acc:ZDB-GENE-120312-2]	protein_coding	1	1	1	1	1	1	0
ENSDARG00000008224	vps35		vacuolar protein sorting 35 homolog (S. cerevisiae) [Source:ZFIN;Acc:ZDB-GENE-030131-2042]	protein_coding,retained_intron	5.91035	5.94336	5.78972	6.54149	6.21004	5.69099	52.4689	0.323456	0.499108	0.648067	0.516941	0.778373
ENSDARG00000008235	cog5		component of oligomeric golgi complex 5 [Source:ZFIN;Acc:ZDB-GENE-041210-47]	protein_coding	3.21226	3.83974	2.27989	2.48798	3.1607	2.37011	4.97948	-0.674361	1.0306	-0.654341	0.512892	0.77578
ENSDARG00000008237	sars		seryl-tRNA synthetase [Source:ZFIN;Acc:ZDB-GENE-040831-1]	protein_coding,retained_intron	4.87061	5.84374	4.97803	6.02622	5.73341	5.66117	37.6979	0.545889	0.555936	0.981928	0.326135	0.628083
ENSDARG00000008238	manba		mannosidase, beta A, lysosomal [Source:ZFIN;Acc:ZDB-GENE-040426-721]	protein_coding	3.47054	2.61021	4.25841	2.89043	2.66429	2.86454	6.08453	-1.04458	0.9173	-1.13876	0.254805	0.562357
ENSDARG00000008239	mocs3		molybdenum cofactor synthesis 3 [Source:ZFIN;Acc:ZDB-GENE-040426-782]	processed_transcript,protein_coding	1	2.61021	3.52624	3.46268	2.20273	2.37011	3.86081	0.10115	1.28896	0.0784739	0.937451	0.976198
ENSDARG00000008243	cct8		chaperonin containing TCP1, subunit 8 (theta) [Source:ZFIN;Acc:ZDB-GENE-040426-876]	protein_coding	5.86609	6.42914	6.68547	6.37892	6.29222	6.48701	66.0629	0.0188276	0.454957	0.0413833	0.96699	0.988174
ENSDARG00000008247	vezf1a		vascular endothelial zinc finger 1a [Source:ZFIN;Acc:ZDB-GENE-040108-4]	protein_coding	2.89744	3.02837	3.2656	3.46268	1.90136	3.05998	4.97403	-0.164056	1.01906	-0.160987	0.872104	0.95007
ENSDARG00000008249	ptchd4		patched domain containing 4 [Source:ZFIN;Acc:ZDB-GENE-041001-178]	protein_coding	1.93244	2.01898	1	1	1	1	0.544721	-2.89634	3.3749	-0.8582	0.390782
ENSDARG00000008255	cnot6a		CCR4-NOT transcription complex, subunit 6a [Source:ZFIN;Acc:ZDB-GENE-030131-2768]	protein_coding	4.19795	4.35591	4.18479	4.25906	4.85314	4.98116	16.8979	0.522507	0.608884	0.858138	0.390816	0.6863
ENSDARG00000008263	mfsd4ab		major facilitator superfamily domain containing 4Ab [Source:ZFIN;Acc:ZDB-GENE-060810-38]	protein_coding	1	1	1	1	1	1	0
ENSDARG00000008275	klhl24b		kelch-like family member 24b [Source:ZFIN;Acc:ZDB-GENE-040426-1185]	protein_coding	5.32758	5.12298	5.18098	5.18167	4.13922	4.06974	23.2837	-0.682866	0.627107	-1.08891	0.276192	0.582738
ENSDARG00000008278	rcor2		REST corepressor 2 [Source:ZFIN;Acc:ZDB-GENE-040426-1812]	protein_coding,retained_intron	1	1	1	1	2.45189	2.04026	0.7363	2.68607	2.98693	0.899273	0.368507
ENSDARG00000008279	map2k7		mitogen-activated protein kinase kinase 7 [Source:ZFIN;Acc:ZDB-GENE-090312-186]	protein_coding	3.21226	3.61646	4.18479	3.33947	3.82269	2.86454	8.00099	-0.418372	0.811034	-0.51585	0.605959	0.828641
ENSDARG00000008287	fam114a1		family with sequence similarity 114, member A1 [Source:ZFIN;Acc:ZDB-GENE-070410-52]	processed_transcript,protein_coding	2.49416	2.01898	1	3.7795	3.29433	2.6384	4.06027	2.24005	1.34147	1.66984	0.0949502	0.345606
ENSDARG00000008292	eif2s3		eukaryotic translation initiation factor 2, subunit 3 gamma [Source:ZFIN;Acc:ZDB-GENE-030131-5552]	processed_transcript,protein_coding	5.03954	5.68008	6.45438	6.54149	6.14075	6.34421	54.8756	0.529032	0.544291	0.971965	0.331068	0.632569
ENSDARG00000008305	hand2		heart and neural crest derivatives expressed 2 [Source:ZFIN;Acc:ZDB-GENE-000511-1]	protein_coding	1	1	1	1	1	1	0
ENSDARG00000008306	rdh5		retinol dehydrogenase 5 (11-cis/9-cis) [Source:ZFIN;Acc:ZDB-GENE-050208-411]	protein_coding	1	2.01898	1	1.53729	1	1	0.422657	-0.814085	3.67771	-0.221356	0.824815
ENSDARG00000008310	ip6k2a		inositol hexakisphosphate kinase 2a [Source:ZFIN;Acc:ZDB-GENE-030131-760]	processed_transcript,protein_coding	1.93244	2.01898	3.74692	3.68142	5.01677	4.77392	10.9165	1.99716	0.938472	2.12809	0.0333292	0.193029
ENSDARG00000008322	ambra1a		autophagy/beclin-1 regulator 1a [Source:ZFIN;Acc:ZDB-GENE-111104-2]	protein_coding	2.49416	2.61021	3.4018	3.46268	2.66429	3.38582	5.17399	0.377701	0.962907	0.392251	0.694873	0.869248
ENSDARG00000008329	asic1a		acid-sensing (proton-gated) ion channel 1a [Source:ZFIN;Acc:ZDB-GENE-040513-2]	protein_coding	1	1	1	1	1.51996	1.61193	0.254647	1.14905	4.03832	0.284536	0.775999
ENSDARG00000008333	znfl2a		zinc finger-like gene 2a [Source:ZFIN;Acc:ZDB-GENE-030828-7]	protein_coding	1	1	1.56176	2.23494	1.51996	1.61193	0.763819	1.56406	2.28509	0.684463	0.493683
ENSDARG00000008363	mcl1b		MCL1, BCL2 family apoptosis regulator b [Source:ZFIN;Acc:ZDB-GENE-030825-1]	protein_coding	6.92982	6.46311	7.48461	7.36148	7.67387	7.35456	122.854	0.457009	0.444371	1.02844	0.303743	0.610388
ENSDARG00000008370	csnk1da		casein kinase 1, delta a [Source:ZFIN;Acc:ZDB-GENE-030131-825]	protein_coding	5.03954	4.35591	5.21836	5.06982	5.3594	5.53535	26.9754	0.424303	0.539848	0.785967	0.431887	0.71858
ENSDARG00000008372	spred2b		sprouty-related, EVH1 domain containing 2b [Source:ZFIN;Acc:ZDB-GENE-040426-2342]	protein_coding	6.15068	5.94336	7.43784	6.3312	5.01677	4.88126	58.8691	-1.09423	0.683736	-1.60037	0.109516	0.368814
ENSDARG00000008377	epn2		epsin 2 [Source:ZFIN;Acc:ZDB-GENE-071212-1]	protein_coding	5.19074	4.8424	5.60451	4.11621	5.44811	5.7769	29.2603	-0.000409983	0.633791	-0.000646873	0.999484	0.999824
ENSDARG00000008380	brd7		bromodomain containing 7 [Source:ZFIN;Acc:ZDB-GENE-040426-2687]	protein_coding	4.45858	4.03305	3.4018	5.63899	4.93727	4.7171	19.7487	1.26866	0.688389	1.84293	0.0653387	0.281343
ENSDARG00000008383	arpc1a		actin related protein 2/3 complex, subunit 1A [Source:ZFIN;Acc:ZDB-GENE-040116-1]	protein_coding	6.53683	6.52874	6.56007	5.78781	6.74157	6.48701	70.3624	-0.170795	0.461387	-0.370176	0.711251	0.878434
ENSDARG00000008384	hdac6		histone deacetylase 6 [Source:ZFIN;Acc:ZDB-GENE-030131-3232]	protein_coding	1	3.02837	2.53818	4.03911	3.98962	2.86454	5.95552	1.77102	1.0949	1.61751	0.105768	0.36327
ENSDARG00000008388	mmp14b		matrix metallopeptidase 14b (membrane-inserted) [Source:ZFIN;Acc:ZDB-GENE-030901-2]	protein_coding	7.01335	6.8444	6.40661	7.21142	7.12016	6.38126	94.0459	0.173845	0.494265	0.351724	0.725045	0.88466
ENSDARG00000008395	snupn		snurportin 1 [Source:ZFIN;Acc:ZDB-GENE-030131-3464]	processed_transcript,protein_coding	1	2.01898	2.53818	2.70319	3.01343	3.23208	3.20909	1.4952	1.26557	1.18144	0.237427
ENSDARG00000008396	ftr24		finTRIM family, member 24 [Source:ZFIN;Acc:ZDB-GENE-050731-2]	protein_coding	2.49416	2.61021	2.75717	2.89043	1.51996	2.37011	3.01035	-0.393018	1.21791	-0.3227	0.746922
ENSDARG00000008398	cacna1c		calcium channel, voltage-dependent, L type, alpha 1C subunit [Source:ZFIN;Acc:ZDB-GENE-020129-1]	protein_coding	1	1	2.27989	1	1.90136	2.6384	1.15721	0.872173	2.31521	0.376715	0.706385
ENSDARG00000008403	phospho1		phosphatase, orphan 1 [Source:ZFIN;Acc:ZDB-GENE-040801-198]	protein_coding	1	3.02837	2.27989	2.48798	2.20273	2.37011	2.52664	0.0834207	1.35672	0.0614872	0.950971
ENSDARG00000008407	tspan7b		tetraspanin 7b [Source:ZFIN;Acc:ZDB-GENE-040927-5]	protein_coding	1	1	1.96506	3.20474	2.20273	2.04026	1.89934	2.3018	1.78889	1.28672	0.198192
ENSDARG00000008413	atp11a		ATPase phospholipid transporting 11A [Source:ZFIN;Acc:ZDB-GENE-090311-52]	protein_coding,retained_intron	10.0267	10.3641	9.49549	7.36937	8.17185	7.42722	507.773	-2.34218	0.481792	-4.86139	1.16564e-06	8.28727e-05
ENSDARG00000008414	exoc3l2a		exocyst complex component 3-like 2a [Source:ZFIN;Acc:ZDB-GENE-060526-343]	protein_coding	2.49416	2.61021	2.53818	2.23494	1	1.61193	2.10539	-1.58982	1.51461	-1.04965	0.293879
ENSDARG00000008433	unc45b		unc-45 myosin chaperone B [Source:ZFIN;Acc:ZDB-GENE-020919-3]	nonsense_mediated_decay,protein_coding	3.68953	2.01898	2.27989	2.89043	2.45189	1.61193	3.53591	-0.624126	1.23228	-0.506483	0.612518	0.831871
ENSDARG00000008434	bcl2l1		bcl2-like 1 [Source:ZFIN;Acc:ZDB-GENE-010730-1]	protein_coding	4.57313	4.8424	4.84096	3.68142	3.82269	4.15778	15.4981	-0.964295	0.608401	-1.58497	0.112974	0.373919
ENSDARG00000008439	atxn10		ataxin 10 [Source:ZFIN;Acc:ZDB-GENE-060503-180]	protein_coding	1	2.61021	2.53818	1.53729	1.51996	1.61193	1.45837	-1.5091	1.73332	-0.870642	0.38395
ENSDARG00000008447	fkbp4		FK506 binding protein 4 [Source:ZFIN;Acc:ZDB-GENE-030131-514]	protein_coding	5.62182	4.49375	4.10721	4.94857	5.41914	5.88403	28.5034	0.602815	0.661947	0.910669	0.36247	0.662301
ENSDARG00000008450	pcolce2a		procollagen C-endopeptidase enhancer 2a [Source:ZFIN;Acc:ZDB-GENE-070705-25]	processed_transcript,protein_coding	1	2.01898	1.56176	1.92788	1.51996	1	0.787135	-0.0716339	2.30992	-0.0310114	0.97526
ENSDARG00000008454	cpeb1b		cytoplasmic polyadenylation element binding protein 1b [Source:ZFIN;Acc:ZDB-GENE-990927-1]	processed_transcript,protein_coding,retained_intron	1	2.01898	1.56176	1	1	1	0.415435	-2.50004	3.635	-0.687769	0.491599
ENSDARG00000008457	faah2a		fatty acid amide hydrolase 2a [Source:ZFIN;Acc:ZDB-GENE-040718-453]	nonsense_mediated_decay,protein_coding	1.93244	3.02837	1.96506	1.92788	2.8494	2.04026	2.59709	-0.0694223	1.3001	-0.0533977	0.957415
ENSDARG00000008461	anapc5		anaphase promoting complex subunit 5 [Source:ZFIN;Acc:ZDB-GENE-030131-1574]	protein_coding	1	1	1.96506	2.23494	2.45189	1.61193	1.2262	1.57905	1.97619	0.799038	0.424268
ENSDARG00000008472	apex2		APEX nuclease (apurinic/apyrimidinic endonuclease) 2 [Source:ZFIN;Acc:ZDB-GENE-040426-835]	protein_coding	2.89744	2.01898	2.27989	2.89043	1.90136	2.37011	2.83771	0.0223028	1.22693	0.0181777	0.985497
ENSDARG00000008473	asb14a		ankyrin repeat and SOCS box containing 14a [Source:ZFIN;Acc:ZDB-GENE-140106-2]	protein_coding	1	1	1	1	1	1	0
ENSDARG00000008480	trmt61a		tRNA methyltransferase 61A [Source:ZFIN;Acc:ZDB-GENE-040718-5]	protein_coding	1	1	2.53818	1.53729	2.20273	1.61193	1.09826	0.10675	2.03692	0.0524077	0.958204
ENSDARG00000008485	lrp3		low density lipoprotein receptor-related protein 3 [Source:ZFIN;Acc:ZDB-GENE-080116-3]	protein_coding	1	1	1.96506	1	1	1.61193	0.384897	-1.18584	3.76764	-0.314744	0.752956
ENSDARG00000008487	dmd		dystrophin [Source:ZFIN;Acc:ZDB-GENE-010426-1]	processed_transcript,protein_coding,retained_intron	3.68953	3.83974	5.60451	1.92788	2.66429	2.6384	10.6306	-2.77189	0.933184	-2.97035	0.00297459	0.0437448
ENSDARG00000008490	ltv1		LTV1 ribosome biogenesis factor [Source:ZFIN;Acc:ZDB-GENE-040712-1]	protein_coding,retained_intron	3.47054	3.02837	3.4018	3.95766	4.06636	4.24075	9.35771	0.91152	0.736233	1.23809	0.215684	0.518174
ENSDARG00000008491	si:ch211-107o10.3		si:ch211-107o10.3 [Source:ZFIN;Acc:ZDB-GENE-030131-4716]	protein_coding	2.49416	1	2.27989	3.05613	3.29433	3.97598	4.62805	2.0236	1.14683	1.76451	0.0776463	0.310374
ENSDARG00000008494	myl6		myosin, light chain 6, alkali, smooth muscle and non-muscle [Source:ZFIN;Acc:ZDB-GENE-041010-28]	processed_transcript,protein_coding,retained_intron	3.87961	3.35218	2.75717	5.76405	4.56656	3.87571	15.5608	1.81148	0.857881	2.11157	0.0347233	0.197225
ENSDARG00000008502	pno1		partner of NOB1 homolog [Source:ZFIN;Acc:ZDB-GENE-040426-1419]	protein_coding,retained_intron	4.57313	4.94212	6.99642	7.11139	5.77973	6.12149	58.6623	0.588555	0.77788	0.756614	0.449281	0.729507
ENSDARG00000008503	glcci1a		glucocorticoid induced 1a [Source:ZFIN;Acc:ZDB-GENE-031010-41]	protein_coding	4.04754	3.02837	4.10721	3.87133	3.29433	4.15778	9.78607	-0.00537211	0.764936	-0.00702295	0.994397	0.996829
ENSDARG00000008540	sox21b		SRY (sex determining region Y)-box 21b [Source:ZFIN;Acc:ZDB-GENE-040429-1]	protein_coding	1	1	1	1.53729	1	1	0.129099	0.255337	4.08047	0.0625753	0.950105
ENSDARG00000008541	chia.4		chitinase, acidic.4 [Source:ZFIN;Acc:ZDB-GENE-030131-9279]	protein_coding,retained_intron	1	1	1.96506	1	1	1	0.243753	-2.14203	4.056	-0.528115	0.59742
ENSDARG00000008542	yod1		YOD1 deubiquitinase [Source:ZFIN;Acc:ZDB-GENE-050417-217]	protein_coding	1.93244	2.01898	2.53818	2.70319	3.29433	2.37011	3.12268	0.957501	1.1891	0.805234	0.420684
ENSDARG00000008548	arhgap12a		Rho GTPase activating protein 12a [Source:ZFIN;Acc:ZDB-GENE-050809-38]	protein_coding	2.89744	2.01898	1.96506	1	3.73138	4.24075	5.02465	1.56611	1.40089	1.11794	0.263594	0.57052
ENSDARG00000008551	pole3		polymerase (DNA directed), epsilon 3 (p17 subunit) [Source:ZFIN;Acc:ZDB-GENE-040426-1773]	protein_coding	3.68953	2.01898	4.02521	3.87133	4.71695	5.11914	12.9896	1.29709	0.812635	1.59616	0.110454	0.369937
ENSDARG00000008553	zgc:136872		zgc:136872 [Source:ZFIN;Acc:ZDB-GENE-060421-5204]	protein_coding	1	1	1	1	1	1	0
ENSDARG00000008560	brap		BRCA1 associated protein [Source:ZFIN;Acc:ZDB-GENE-040718-168]	protein_coding	1.93244	1	3.6408	2.89043	3.52934	3.52475	4.88523	0.877726	1.17611	0.746296	0.455489	0.735186
ENSDARG00000008568	slc25a24		solute carrier family 25 (mitochondrial carrier; phosphate carrier), member 24 [Source:ZFIN;Acc:ZDB-GENE-040912-183]	protein_coding	5.19074	5.12298	4.10721	5.61262	6.50015	6.24721	39.5896	1.33969	0.592647	2.26051	0.0237895	0.15924
ENSDARG00000008573	fam20b		family with sequence similarity 20, member B (H. sapiens) [Source:ZFIN;Acc:ZDB-GENE-040724-125]	protein_coding	2.49416	3.02837	3.52624	2.89043	3.01343	2.6384	4.73545	-0.325747	0.955549	-0.3409	0.733179	0.888603
ENSDARG00000008575	lyst		lysosomal trafficking regulator [Source:ZFIN;Acc:ZDB-GENE-070702-1]	protein_coding	7.2032	8.08182	9.78115	6.24799	5.29707	3.65146	187.797	-3.34129	0.843626	-3.96063	7.47527e-05	0.00274244
ENSDARG00000008592	mtmr8		myotubularin related protein 8 [Source:ZFIN;Acc:ZDB-GENE-040426-1016]	processed_transcript,protein_coding,retained_intron	2.89744	3.02837	2.27989	2.48798	3.1607	3.87571	5.11794	0.704001	1.01319	0.694836	0.487158	0.759775
ENSDARG00000008593	nbas		neuroblastoma amplified sequence [Source:ZFIN;Acc:ZDB-GENE-041014-367]	protein_coding	4.77811	4.94212	5.18098	4.76922	4.33803	4.15778	20.1291	-0.571379	0.579036	-0.986776	0.323752	0.626302
ENSDARG00000008623	cops3		COP9 signalosome subunit 3 [Source:ZFIN;Acc:ZDB-GENE-030131-7660]	protein_coding	2.89744	3.02837	2.75717	2.70319	2.20273	2.37011	3.65298	-0.648136	1.05305	-0.615484	0.538235	0.793346
ENSDARG00000008637	mttp		microsomal triglyceride transfer protein [Source:ZFIN;Acc:ZDB-GENE-040419-2]	protein_coding	1.93244	2.01898	1	1	1.51996	1	0.658224	-1.90287	2.80063	-0.679441	0.496858
ENSDARG00000008639	kifap3a		kinesin-associated protein 3a [Source:ZFIN;Acc:ZDB-GENE-040912-74]	protein_coding	3.68953	3.02837	3.2656	4.25906	3.41661	3.97598	8.78544	0.694822	0.792231	0.877045	0.380462	0.677898
ENSDARG00000008660	coro1b		coronin, actin binding protein, 1B [Source:ZFIN;Acc:ZDB-GENE-040123-3]	protein_coding,retained_intron	1.93244	2.61021	1.56176	2.48798	3.01343	2.86454	2.97679	1.21988	1.25786	0.969805	0.332144
ENSDARG00000008662	fign		fidgetin [Source:ZFIN;Acc:ZDB-GENE-050522-339]	protein_coding	3.47054	3.02837	1.96506	1	1.51996	1	2.49374	-4.07557	1.78389	-2.28466	0.0223327
ENSDARG00000008678	snx3		sorting nexin 3 [Source:ZFIN;Acc:ZDB-GENE-030131-921]	processed_transcript,protein_coding	5.32758	3.35218	5.29033	5.9227	5.23194	4.77392	27.6343	0.532554	0.716938	0.742817	0.457593	0.737312
ENSDARG00000008697	epas1a		endothelial PAS domain protein 1a [Source:ZFIN;Acc:ZDB-GENE-030131-4490]	protein_coding	1.93244	1	1.56176	1	3.73138	4.53182	4.67147	3.46673	1.73978	1.99262	0.0463026	0.229377
ENSDARG00000008703	apeh		acylaminoacyl-peptide hydrolase [Source:ZFIN;Acc:ZDB-GENE-030131-9870]	protein_coding	1	2.61021	3.6408	1.92788	2.45189	3.38582	3.76912	-0.158004	1.30803	-0.120796	0.903853	0.961889
ENSDARG00000008706	paip2b		poly(A) binding protein interacting protein 2B [Source:ZFIN;Acc:ZDB-GENE-040426-1736]	protein_coding	5.86609	5.12298	4.93377	4.94857	5.91037	6.07702	36.6261	0.356977	0.589836	0.605215	0.545036	0.796875
ENSDARG00000008720	lmo3		LIM domain only 3 [Source:ZFIN;Acc:ZDB-GENE-050522-201]	protein_coding	2.49416	2.01898	1	1	1	1	0.795883	-3.45578	2.99327	-1.15452	0.248288
ENSDARG00000008723	prkcba		protein kinase C, beta a [Source:ZFIN;Acc:ZDB-GENE-040426-1354]	protein_coding	3.21226	3.02837	1.96506	1	2.66429	3.76794	4.24918	0.0354257	1.362	0.02601	0.979249	0.993317
ENSDARG00000008727	ranbp3a		RAN binding protein 3a [Source:ZFIN;Acc:ZDB-GENE-040426-1132]	protein_coding	2.49416	2.61021	2.27989	2.70319	2.8494	3.05998	3.62845	0.622983	1.0663	0.584246	0.559055	0.803338
ENSDARG00000008732	zgc:66479		zgc:66479 [Source:ZFIN;Acc:ZDB-GENE-031030-10]	protein_coding	1	3.35218	4.18479	1.53729	2.8494	2.6384	4.62083	-1.27914	1.30025	-0.983766	0.32523	0.627043
ENSDARG00000008735	atp6ap2		ATPase H+ transporting accessory protein 2 [Source:ZFIN;Acc:ZDB-GENE-040426-1960]	protein_coding	5.32758	4.73528	5.51723	6.66211	5.41914	3.97598	35.7738	0.562713	0.780602	0.720871	0.470989	0.74693
ENSDARG00000008740	esf1		ESF1, nucleolar pre-rRNA processing protein, homolog (S. cerevisiae) [Source:ZFIN;Acc:ZDB-GENE-030131-4917]	protein_coding,retained_intron	5.86609	5.42825	4.4591	3.7795	5.05493	5.28471	26.9211	-0.581078	0.696564	-0.834207	0.404164	0.695813
ENSDARG00000008748	ube2na		ubiquitin-conjugating enzyme E2Na [Source:ZFIN;Acc:ZDB-GENE-040426-2873]	protein_coding	6.61914	6.76493	5.78972	6.86561	7.14691	6.75035	84.1856	0.47841	0.499472	0.957832	0.338148	0.639275
ENSDARG00000008757	entpd6		ectonucleoside triphosphate diphosphohydrolase 6 (putative) [Source:ZFIN;Acc:ZDB-GENE-050417-412]	protein_coding	2.49416	2.61021	1.96506	1.92788	3.1607	3.38582	3.62857	0.859309	1.17394	0.731988	0.464176	0.742383
ENSDARG00000008765	tmed5		transmembrane p24 trafficking protein 5 [Source:ZFIN;Acc:ZDB-GENE-040426-1302]	protein_coding	3.68953	2.01898	3.4018	4.25906	3.73138	2.6384	7.39041	0.607303	0.959218	0.633123	0.526653	0.785035
ENSDARG00000008767	tle2b		transducin like enhancer of split 2b [Source:ZFIN;Acc:ZDB-GENE-050208-677]	protein_coding,retained_intron	1.93244	3.35218	1.96506	1	1.90136	1.61193	2.0373	-2.09215	1.6427	-1.27361	0.202803
ENSDARG00000008772	cacng1a		calcium channel, voltage-dependent, gamma subunit 1a [Source:ZFIN;Acc:ZDB-GENE-030131-732]	protein_coding	1	1	3.1152	1	1.51996	1.61193	1.10778	-1.86938	2.41468	-0.774172	0.438829
ENSDARG00000008784	prpf4ba		pre-mRNA processing factor 4Ba [Source:ZFIN;Acc:ZDB-GENE-040426-947]	protein_coding	4.67926	4.20349	3.84577	4.81619	4.85314	5.28471	19.4005	0.791594	0.614992	1.28716	0.198038	0.497229
ENSDARG00000008785	dldh		dihydrolipoamide dehydrogenase [Source:ZFIN;Acc:ZDB-GENE-040120-4]	protein_coding	3.47054	3.02837	5.25479	4.11621	4.61845	4.7171	15.1599	0.241132	0.799749	0.30151	0.763026	0.904246
ENSDARG00000008788	camk1gb		calcium/calmodulin-dependent protein kinase IGb [Source:ZFIN;Acc:ZDB-GENE-040426-1694]	protein_coding	1	2.01898	1	1	1.90136	1.61193	0.661709	0.644648	2.73566	0.235646	0.813707
ENSDARG00000008790	actr3b		ARP3 actin related protein 3 homolog B [Source:ZFIN;Acc:ZDB-GENE-070424-10]	protein_coding	1	1	2.27989	1	1.51996	1.61193	0.620277	-0.722126	2.77653	-0.260082	0.7948
ENSDARG00000008796	her5		hairy-related 5 [Source:ZFIN;Acc:ZDB-GENE-990415-90]	protein_coding	1	1	1	1.53729	1	1	0.129099	0.255337	4.08047	0.0625753	0.950105
ENSDARG00000008803	marcksb		myristoylated alanine-rich protein kinase C substrate b [Source:ZFIN;Acc:ZDB-GENE-030131-1921]	processed_transcript,protein_coding	1.93244	1	2.94726	5.90108	4.06636	2.86454	11.88	3.28343	1.23444	2.65985	0.00781749	0.0809141
ENSDARG00000008805	orc3		origin recognition complex, subunit 3 [Source:ZFIN;Acc:ZDB-GENE-030131-6247]	protein_coding,retained_intron	2.89744	3.02837	2.27989	3.95766	2.45189	1.61193	4.53143	0.39169	1.20959	0.323822	0.746073	0.89519
ENSDARG00000008807	bokb		BCL2 family apoptosis regulator BOK b [Source:ZFIN;Acc:ZDB-GENE-040426-1346]	protein_coding	1	1	1.56176	1.53729	1	1	0.250975	-0.649371	4.07189	-0.159477	0.873293
ENSDARG00000008808	eml2		echinoderm microtubule associated protein like 2 [Source:ZFIN;Acc:ZDB-GENE-050706-71]	protein_coding,retained_intron	2.89744	4.20349	4.39525	3.20474	3.98962	3.87571	10.0821	-0.304309	0.780197	-0.390042	0.696506	0.869973
ENSDARG00000008811	cmtm3		CKLF-like MARVEL transmembrane domain containing 3 [Source:ZFIN;Acc:ZDB-GENE-040801-206]	protein_coding	4.67926	4.03305	2.27989	3.7795	2.8494	2.86454	8.75067	-0.848926	0.980555	-0.865761	0.386621	0.682362
ENSDARG00000008816	glud1a		glutamate dehydrogenase 1a [Source:ZFIN;Acc:ZDB-GENE-030114-2]	protein_coding	5.11712	5.68008	6.86117	6.44018	6.41468	6.41738	60.3734	0.362737	0.577732	0.627863	0.530093	0.787501
ENSDARG00000008818	hsf1		heat shock transcription factor 1 [Source:ZFIN;Acc:ZDB-GENE-000616-16]	protein_coding,retained_intron	5.19074	4.61957	5.06267	3.95766	4.20858	3.97598	17.9511	-1.02191	0.582461	-1.75446	0.079351	0.314869
ENSDARG00000008829	chga		chromogranin A [Source:ZFIN;Acc:ZDB-GENE-041010-161]	protein_coding	1	1	1.96506	1	1	1.61193	0.384897	-1.18584	3.76764	-0.314744	0.752956
ENSDARG00000008832	neu1		neuraminidase 1 [Source:ZFIN;Acc:ZDB-GENE-060503-592]	protein_coding,retained_intron	3.21226	3.02837	4.10721	3.46268	4.13922	4.06974	9.14541	0.406862	0.776539	0.523943	0.600318	0.824497
ENSDARG00000008835	si:dkey-46g23.5		si:dkey-46g23.5 [Source:ZFIN;Acc:ZDB-GENE-030131-9306]	protein_coding	1	1	2.27989	1	1	1	0.365629	-2.50891	4.04443	-0.620337	0.535036
ENSDARG00000008840	hmbsa		hydroxymethylbilane synthase a [Source:ZFIN;Acc:ZDB-GENE-040426-1375]	protein_coding	1.93244	2.01898	2.75717	3.20474	3.29433	2.6384	3.77299	1.08855	1.10927	0.981318	0.326436	0.628427
ENSDARG00000008849	ptprq		protein tyrosine phosphatase, receptor type, Q [Source:ZFIN;Acc:ZDB-GENE-050419-183]	processed_transcript,protein_coding	1	1	1	1	1	1.61193	0.141145	0.255337	4.08047	0.0625753	0.950105
ENSDARG00000008852	elp4		elongator acetyltransferase complex subunit 4 [Source:ZFIN;Acc:ZDB-GENE-050417-114]	protein_coding	2.89744	1	2.75717	1.53729	2.20273	1.61193	1.97362	-1.19171	1.53506	-0.776332	0.437553
ENSDARG00000008858	cyp7b1		cytochrome P450, family 7, subfamily B, polypeptide 1 [Source:ZFIN;Acc:ZDB-GENE-070912-293]	protein_coding	1.93244	2.01898	1.56176	1	1.51996	2.04026	1.06239	-0.708791	1.94284	-0.364821	0.715245
ENSDARG00000008859	mylipa		myosin regulatory light chain interacting protein a [Source:ZFIN;Acc:ZDB-GENE-030131-7831]	protein_coding	4.19795	3.83974	5.76468	3.33947	3.98962	3.65146	15.1144	-1.32867	0.770954	-1.72341	0.0848138	0.325998
ENSDARG00000008861	tfap2e		transcription factor AP-2 epsilon [Source:ZFIN;Acc:ZDB-GENE-040426-1455]	protein_coding	6.22265	6.46311	7.22479	7.2884	5.55849	4.93208	73.0557	-0.381039	0.739784	-0.515068	0.606505	0.82898
ENSDARG00000008866	cabp4		calcium binding protein 4 [Source:ZFIN;Acc:ZDB-GENE-081104-291]	protein_coding	1	1	1	1.53729	1	1	0.129099	0.255337	4.08047	0.0625753	0.950105
ENSDARG00000008867	rap1b		RAP1B, member of RAS oncogene family [Source:ZFIN;Acc:ZDB-GENE-030131-9662]	protein_coding	7.99188	7.63724	7.01777	7.36148	7.18182	7.52976	145.808	-0.253297	0.473284	-0.53519	0.592518	0.81986
ENSDARG00000008880	usp28		ubiquitin specific peptidase 28 [Source:ZFIN;Acc:ZDB-GENE-041008-142]	protein_coding	1	1	4.79222	1	1	1.61193	3.43181	-4.6294	2.32717	-1.98928	0.0466702
ENSDARG00000008884	hprt1		hypoxanthine phosphoribosyltransferase 1 [Source:ZFIN;Acc:ZDB-GENE-040426-1918]	nonsense_mediated_decay,protein_coding	4.04754	4.61957	4.02521	6.02622	4.56656	4.24075	21.1994	1.02066	0.763718	1.33643	0.181407	0.478143
ENSDARG00000008886	msx1b		muscle segment homeobox 1b [Source:ZFIN;Acc:ZDB-GENE-980526-26]	protein_coding	1	1	1	1	1.90136	2.37011	0.650439	2.49944	3.10763	0.80429	0.42123
ENSDARG00000008890	ctns		cystinosin, lysosomal cystine transporter [Source:ZFIN;Acc:ZDB-GENE-050522-352]	protein_coding	1	2.61021	2.94726	1.92788	2.20273	1.61193	2.05823	-0.873435	1.49511	-0.584196	0.559089
ENSDARG00000008904	smarca2		SWI/SNF related, matrix associated, actin dependent regulator of chromatin, subfamily a, member 2 [Source:ZFIN;Acc:ZDB-GENE-030131-5964]	protein_coding	6.88616	6.16593	6.91907	5.94401	6.39992	6.55343	72.8728	-0.392846	0.459907	-0.854187	0.393002	0.688267
ENSDARG00000008906	si:ch211-241e1.5		si:ch211-241e1.5 [Source:ZFIN;Acc:ZDB-GENE-030131-6298]	protein_coding	1.93244	3.61646	2.94726	1	1.90136	2.6384	3.2418	-1.62814	1.38697	-1.17388	0.240441
ENSDARG00000008912	slc8a2a		solute carrier family 8 (sodium/calcium exchanger), member 2a [Source:ZFIN;Acc:ZDB-GENE-060531-155]	protein_coding	1	2.01898	1	1	1	1.61193	0.434703	-0.81343	3.64443	-0.223198	0.823381
ENSDARG00000008920	mrpl53		mitochondrial ribosomal protein L53 [Source:ZFIN;Acc:ZDB-GENE-040912-93]	protein_coding	2.49416	1	1.96506	4.38902	3.29433	2.37011	4.90211	2.44561	1.29762	1.88469	0.0594717	0.266753
ENSDARG00000008931	renbp		renin binding protein [Source:ZFIN;Acc:ZDB-GENE-041212-34]	protein_coding	2.49416	2.01898	2.75717	1.92788	1.90136	2.04026	2.17276	-0.922761	1.30984	-0.704486	0.48113
ENSDARG00000008936	sec11a		SEC11 homolog A, signal peptidase complex subunit [Source:ZFIN;Acc:ZDB-GENE-040718-227]	protein_coding	4.45858	3.83974	2.94726	4.61836	4.13922	3.87571	12.2196	0.457055	0.777124	0.588137	0.55644	0.801602
ENSDARG00000008946	ccdc127b		coiled-coil domain containing 127b [Source:ZFIN;Acc:ZDB-GENE-060503-656]	protein_coding	1	1	1	2.23494	1.51996	1.61193	0.641943	2.48251	2.65385	0.935436	0.349564
ENSDARG00000008947	rtf1		RTF1 homolog, Paf1/RNA polymerase II complex component [Source:ZFIN;Acc:ZDB-GENE-030131-6778]	protein_coding	6.38828	5.68008	7.33949	6.1228	6.21004	6.67775	71.3348	-0.272244	0.559798	-0.486325	0.626737	0.839422
ENSDARG00000008948	pla2g3		phospholipase A2 group III [Source:ZFIN;Acc:ZDB-GENE-051113-96]	protein_coding	1.93244	1	1.56176	1	1	1	0.373039	-2.46793	3.761	-0.656188	0.511703
ENSDARG00000008953	pofut1		protein O-fucosyltransferase 1 [Source:ZFIN;Acc:ZDB-GENE-040303-2]	protein_coding	1	1	2.27989	1.53729	1.90136	2.37011	1.14517	0.801904	2.00699	0.399556	0.689483
ENSDARG00000008966	tbl1xr1b		transducin (beta)-like 1 X-linked receptor 1b [Source:ZFIN;Acc:ZDB-GENE-040426-1192]	protein_coding	4.57313	4.61957	5.21836	5.06982	4.45682	4.59626	20.8456	-0.112397	0.590492	-0.190345	0.849039	0.940626
ENSDARG00000008969	fgb		fibrinogen beta chain [Source:ZFIN;Acc:ZDB-GENE-030131-9261]	processed_transcript,protein_coding,retained_intron	1	1	1	1	1.90136	1	0.227005	1.00767	4.05161	0.248709	0.803586
ENSDARG00000008976	mdn1		midasin AAA ATPase 1 [Source:ZFIN;Acc:ZDB-GENE-041001-138]	protein_coding	5.62182	5.73672	6.57455	5.9857	5.19823	5.36087	44.3542	-0.492491	0.553521	-0.889742	0.373605	0.672603
ENSDARG00000008979	golga1		golgin A1 [Source:ZFIN;Acc:ZDB-GENE-040426-1237]	protein_coding,retained_intron	3.68953	3.83974	4.68949	4.3255	4.20858	4.7171	14.3001	0.29136	0.666033	0.437456	0.661781	0.85718
ENSDARG00000008982	casq2		calsequestrin 2 [Source:ZFIN;Acc:ZDB-GENE-010724-12]	protein_coding	1	1	1.56176	1	1	1.61193	0.263021	-0.649371	4.07189	-0.159477	0.873293
ENSDARG00000008983	sh3glb2a		SH3-domain GRB2-like endophilin B2a [Source:ZFIN;Acc:ZDB-GENE-061201-8]	protein_coding	1	1	3.1152	1.92788	1.51996	2.37011	1.64827	-0.290425	1.83967	-0.157868	0.874561
ENSDARG00000008986	e2f7		E2F transcription factor 7 [Source:ZFIN;Acc:ZDB-GENE-030131-3527]	protein_coding	1	2.01898	1.56176	3.20474	1	1	1.44822	1.38691	2.40154	0.577509	0.563596
ENSDARG00000009001	pdia6		protein disulfide isomerase family A, member 6 [Source:ZFIN;Acc:ZDB-GENE-030131-879]	processed_transcript,protein_coding	4.57313	4.49375	4.39525	4.99013	5.23194	4.93208	21.1118	0.61722	0.553854	1.11441	0.265103	0.572105
ENSDARG00000009014	col11a1b		collagen, type XI, alpha 1b [Source:ZFIN;Acc:ZDB-GENE-070912-607]	protein_coding	3.47054	3.02837	4.18479	1.53729	6.32382	5.80444	21.7511	2.03331	1.12429	1.80853	0.0705245	0.292267
ENSDARG00000009018	rhbg		Rh family, B glycoprotein (gene/pseudogene) [Source:ZFIN;Acc:ZDB-GENE-030131-9542]	protein_coding	1	1	1	1	1.90136	2.04026	0.509295	2.14932	3.35518	0.640598	0.521784
ENSDARG00000009020	cnr1		cannabinoid receptor 1 [Source:ZFIN;Acc:ZDB-GENE-040312-3]	protein_coding	1	1	1.56176	1	1	1	0.121876	-1.61115	4.07189	-0.395677	0.692343
ENSDARG00000009021	chrna1		cholinergic receptor, nicotinic, alpha 1 (muscle) [Source:ZFIN;Acc:ZDB-GENE-980526-137]	protein_coding,retained_intron	1	2.61021	1.96506	1	1	1	0.83087	-3.54278	2.86861	-1.23502	0.216824
ENSDARG00000009023	ankrd28b		ankyrin repeat domain 28b [Source:ZFIN;Acc:ZDB-GENE-070622-4]	protein_coding	3.21226	4.03305	4.32845	3.7795	3.52934	3.38582	9.43118	-0.427969	0.751949	-0.569146	0.569257	0.809283
ENSDARG00000009026	ank2a		ankyrin 2a, neuronal [Source:ZFIN;Acc:ZDB-GENE-111215-3]	protein_coding	1.93244	1	2.94726	1	2.20273	1	1.32293	-1.56519	2.24247	-0.697977	0.485191
ENSDARG00000009031	tnikb		TRAF2 and NCK interacting kinase b [Source:ZFIN;Acc:ZDB-GENE-051113-320]	processed_transcript,protein_coding	6.15068	6.2066	5.71324	5.61262	5.63607	5.7202	46.0089	-0.399501	0.472072	-0.846272	0.397401	0.691717
ENSDARG00000009040	si:ch73-141c7.1		si:ch73-141c7.1 [Source:ZFIN;Acc:ZDB-GENE-040426-1760]	protein_coding,retained_intron	2.89744	2.61021	1.96506	2.48798	4.27476	3.97598	6.20569	1.63195	1.05013	1.55404	0.120174	0.385461
ENSDARG00000009046	nphp1		nephronophthisis 1 [Source:ZFIN;Acc:ZDB-GENE-060929-1234]	protein_coding	1.93244	2.01898	1	1.92788	1	2.37011	1.22635	0.447306	2.09634	0.213375	0.831035
ENSDARG00000009074	cbr4		carbonyl reductase 4 [Source:ZFIN;Acc:ZDB-GENE-040426-1796]	protein_coding	2.49416	2.61021	1	4.1894	3.90857	3.87571	6.80949	2.62811	1.12159	2.3432	0.0191189	0.140914
ENSDARG00000009079	BX296551.1		sodium-dependent lysophosphatidylcholine symporter 1-like [Source:NCBI gene;Acc:570014]	processed_transcript	1	2.01898	1.96506	2.23494	1.90136	1.61193	1.29276	0.462273	1.74537	0.264857	0.79112
ENSDARG00000009087	cd74a		CD74 molecule, major histocompatibility complex, class II invariant chain a [Source:ZFIN;Acc:ZDB-GENE-000901-1]	nonsense_mediated_decay,protein_coding	7.91794	7.32264	4.52024	3.05613	8.7907	9.17191	193.784	1.21458	1.16967	1.0384	0.299085	0.605988
ENSDARG00000009094	gata2b		GATA binding protein 2b [Source:ZFIN;Acc:ZDB-GENE-040718-440]	protein_coding	1	1	1	1	1	2.04026	0.282289	1.28087	4.02702	0.31807	0.750432
ENSDARG00000009106	serinc1		serine incorporator 1 [Source:ZFIN;Acc:ZDB-GENE-030131-4415]	protein_coding,retained_intron	7.72079	7.28515	7.33098	7.72367	7.51867	7.31682	145.957	0.0709089	0.417932	0.169666	0.865273	0.947954
ENSDARG00000009113	pigc		phosphatidylinositol glycan anchor biosynthesis, class C [Source:ZFIN;Acc:ZDB-GENE-030131-2714]	protein_coding	1	1	2.53818	2.23494	1.51996	2.04026	1.27059	0.430466	1.93494	0.22247	0.823948
ENSDARG00000009123	sele		selectin E [Source:ZFIN;Acc:ZDB-GENE-041014-221]	protein_coding	1	2.61021	2.27989	2.23494	1.90136	2.6384	2.13163	0.302622	1.44172	0.209903	0.833743
ENSDARG00000009131	slc10a4		solute carrier family 10, member 4 [Source:ZFIN;Acc:ZDB-GENE-041014-249]	protein_coding	1	1	1	1	1	1.61193	0.141145	0.255337	4.08047	0.0625753	0.950105
ENSDARG00000009133	myo1eb		myosin IE, b [Source:ZFIN;Acc:ZDB-GENE-040426-1347]	protein_coding	1	2.61021	2.53818	1.53729	3.82269	4.46437	5.47451	2.00573	1.34271	1.4938	0.135229	0.411625
ENSDARG00000009134	hlx1		H2.0-like homeo box 1 (Drosophila) [Source:ZFIN;Acc:ZDB-GENE-030131-5304]	protein_coding	1	1	2.27989	1.53729	1.90136	2.04026	1.00402	0.528134	2.07227	0.254858	0.798833
ENSDARG00000009136	tp53bp2a		tumor protein p53 binding protein, 2a [Source:ZFIN;Acc:ZDB-GENE-040516-8]	protein_coding	5.11712	5.35778	6.43863	5.31847	4.85314	5.02864	33.9795	-0.707772	0.585879	-1.20805	0.227028	0.530624
ENSDARG00000009142	ppp1r13bb		protein phosphatase 1, regulatory subunit 13Bb [Source:ZFIN;Acc:ZDB-GENE-030131-4327]	protein_coding,retained_intron	4.19795	4.8424	6.54543	3.5762	4.45682	3.76794	23.3601	-1.69294	0.780842	-2.1681	0.0301514	0.182314
ENSDARG00000009153	pla2g1b		phospholipase A2, group IB (pancreas) [Source:ZFIN;Acc:ZDB-GENE-070117-1]	protein_coding	1	1	1	1	1	1	0
ENSDARG00000009160	kmo		kynurenine 3-monooxygenase [Source:ZFIN;Acc:ZDB-GENE-030424-4]	protein_coding	1.93244	1	1.96506	1	1	1.61193	0.63606	-1.91094	2.72516	-0.701222	0.483164
ENSDARG00000009161	ftr55		finTRIM family, member 55 [Source:ZFIN;Acc:ZDB-GENE-070424-161]	protein_coding	1	1	1	1	1	1	0
ENSDARG00000009169	mob1ba		MOB kinase activator 1Ba [Source:ZFIN;Acc:ZDB-GENE-040426-919]	protein_coding,retained_intron	4.33414	4.35591	3.93828	3.46268	3.98962	3.52475	11.2373	-0.616999	0.688008	-0.89679	0.369831	0.66911
ENSDARG00000009170	ctr9		CTR9 homolog, Paf1/RNA polymerase II complex component [Source:ZFIN;Acc:ZDB-GENE-030131-3782]	protein_coding	10.2368	12.6231	11.3472	5.61262	4.45682	4.93208	1414.68	-6.73864	0.717452	-9.39246	5.86144e-21	4.02837e-18
ENSDARG00000009178	zfand1		zinc finger, AN1-type domain 1 [Source:ZFIN;Acc:ZDB-GENE-040801-269]	protein_coding,retained_intron	1	1	2.27989	2.89043	1.90136	2.37011	1.79066	1.62807	1.75722	0.926502	0.354185
ENSDARG00000009194	col16a1		collagen, type XVI, alpha 1 [Source:ZFIN;Acc:ZDB-GENE-060503-351]	protein_coding,retained_intron	5.11712	5.35778	3.4018	1	4.76379	4.7171	17.7333	-0.76014	1.15767	-0.656611	0.511431	0.775436
ENSDARG00000009196	anxa3a		annexin A3a [Source:ZFIN;Acc:ZDB-GENE-040912-58]	protein_coding	2.49416	2.61021	1.96506	1.53729	3.98962	5.0746	7.51267	2.27487	1.2448	1.8275	0.0676243	0.286182
ENSDARG00000009208	prkcda		protein kinase C, delta a [Source:ZFIN;Acc:ZDB-GENE-030131-6503]	protein_coding	3.68953	2.01898	3.1152	1.53729	2.66429	3.97598	5.18516	-0.0899252	1.17899	-0.0762728	0.939202	0.977164
ENSDARG00000009209	slc9a6a		solute carrier family 9, subfamily A (NHE6, cation proton antiporter 6), member 6a [Source:ZFIN;Acc:ZDB-GENE-070424-104]	processed_transcript,protein_coding	5.51122	5.89441	5.51723	5.03053	5.16372	5.11914	33.0453	-0.577148	0.493365	-1.16982	0.242073	0.548185
ENSDARG00000009212	ppiaa		peptidylprolyl isomerase Aa (cyclophilin A) [Source:ZFIN;Acc:ZDB-GENE-030131-8556]	protein_coding,retained_intron	8.37805	8.30426	8.24258	10.2658	9.68925	9.96344	545.785	1.69128	0.40223	4.20475	2.6137e-05	0.00111341
ENSDARG00000009214	mfsd13a		major facilitator superfamily domain containing 13A [Source:ZFIN;Acc:ZDB-GENE-041212-83]	protein_coding	3.68953	4.35591	3.93828	4.90578	5.63607	4.77392	19.4874	1.24598	0.637405	1.95477	0.0506105	0.242334
ENSDARG00000009215	zgc:112437		zgc:112437 [Source:ZFIN;Acc:ZDB-GENE-050417-293]	protein_coding	1	1	1	1	1	1	0
ENSDARG00000009217	tom1l2		target of myb1 like 2 membrane trafficking protein [Source:ZFIN;Acc:ZDB-GENE-061013-3]	protein_coding	2.49416	2.61021	2.75717	1.92788	2.8494	3.05998	3.48491	0.061047	1.10413	0.0552895	0.955908
ENSDARG00000009218	mars2		methionyl-tRNA synthetase 2, mitochondrial [Source:ZFIN;Acc:ZDB-GENE-111201-1]	protein_coding	1.93244	2.01898	1.56176	1.53729	1.90136	1.61193	1.16385	-0.332567	1.72751	-0.192512	0.847341
ENSDARG00000009242	fev		FEV (ETS oncogene family) [Source:ZFIN;Acc:ZDB-GENE-070112-1852]	processed_transcript,protein_coding	1	1	1	1	1.90136	3.05998	1.07387	3.21997	2.72517	1.18157	0.237377
ENSDARG00000009250	etfb		electron transfer flavoprotein subunit beta [Source:ZFIN;Acc:ZDB-GENE-040426-1931]	protein_coding	3.87961	4.03305	4.79222	4.03911	4.45682	5.24506	16.5788	0.378934	0.682988	0.554819	0.579019	0.814228
ENSDARG00000009252	napepld		N-acyl phosphatidylethanolamine phospholipase D [Source:ZFIN;Acc:ZDB-GENE-030131-3856]	protein_coding	2.89744	2.61021	1.56176	3.33947	2.66429	2.6384	3.75646	0.762428	1.16611	0.653824	0.513225	0.77578
ENSDARG00000009253	rtraf		RNA transcription, translation and transport factor [Source:ZFIN;Acc:ZDB-GENE-040426-1082]	protein_coding,retained_intron	4.19795	2.61021	2.94726	4.76922	3.98962	4.46437	11.6914	1.20697	0.810262	1.4896	0.136329	0.413235
ENSDARG00000009262	FAR2	FAR2	si:dkey-97m3.1 [Source:ZFIN;Acc:ZDB-GENE-060503-367]	protein_coding	1.93244	2.61021	3.4018	1.53729	2.66429	1.61193	2.77292	-1.23876	1.32639	-0.933935	0.350338
ENSDARG00000009266	uevld		UEV and lactate/malate dehyrogenase domains [Source:ZFIN;Acc:ZDB-GENE-040801-138]	protein_coding	2.89744	2.01898	3.4018	1.53729	2.20273	2.04026	2.89583	-1.56517	1.24886	-1.25328	0.210103
ENSDARG00000009267	zgc:136439		zgc:136439 [Source:ZFIN;Acc:ZDB-GENE-060421-2858]	protein_coding,retained_intron	1	2.01898	1	3.5762	2.66429	2.37011	2.70459	3.39692	1.6913	2.00846	0.044594
ENSDARG00000009273	ppm1da		protein phosphatase, Mg2+/Mn2+ dependent, 1Da [Source:ZFIN;Acc:ZDB-GENE-040426-815]	protein_coding	2.89744	2.01898	1.56176	3.20474	2.8494	3.05998	3.72959	1.23615	1.17097	1.05567	0.29112	0.597245
ENSDARG00000009280	smyd1a		SET and MYND domain containing 1a [Source:ZFIN;Acc:ZDB-GENE-030131-9825]	protein_coding	3.21226	2.61021	4.84096	2.48798	3.1607	2.37011	6.85216	-1.49227	1.00122	-1.49045	0.136106	0.412924
ENSDARG00000009281	dnm1b		dynamin 1b [Source:ZFIN;Acc:ZDB-GENE-100920-3]	processed_transcript,protein_coding	1.93244	1	1.56176	1	1	1	0.373039	-2.46793	3.761	-0.656188	0.511703
ENSDARG00000009285	rpl15		ribosomal protein L15 [Source:ZFIN;Acc:ZDB-GENE-040801-183]	protein_coding,retained_intron	8.09135	8.05979	8.88954	9.78303	9.19274	9.3104	422.304	1.07432	0.453342	2.36979	0.0177982	0.134921
ENSDARG00000009299	dusp8a		dual specificity phosphatase 8a [Source:ZFIN;Acc:ZDB-GENE-040426-1842]	protein_coding	2.49416	2.61021	2.94726	3.46268	2.8494	2.37011	4.21614	0.371324	1.03918	0.357324	0.720849	0.882396
ENSDARG00000009311	pvalb6		parvalbumin 6 [Source:ZFIN;Acc:ZDB-GENE-040912-95]	protein_coding	2.49416	1	1.96506	1	3.52934	2.04026	2.2769	1.02606	1.77855	0.576907	0.564002
ENSDARG00000009313	zgc:63831		zgc:63831 [Source:ZFIN;Acc:ZDB-GENE-030131-8690]	processed_transcript,protein_coding	7.52121	6.79191	7.06982	6.89872	7.41244	7.38224	118.437	0.0795685	0.437805	0.181744	0.855783	0.944335
ENSDARG00000009315	clgn		calmegin [Source:ZFIN;Acc:ZDB-GENE-060929-708]	protein_coding	3.21226	4.20349	3.93828	2.70319	3.1607	3.52475	7.8832	-0.838462	0.81196	-1.03264	0.301773	0.608683
ENSDARG00000009336	aif1l		allograft inflammatory factor 1-like [Source:ZFIN;Acc:ZDB-GENE-030131-9646]	protein_coding,retained_intron	3.21226	4.61957	3.52624	3.33947	3.01343	2.86454	8.11469	-0.993232	0.851724	-1.16614	0.243557	0.54977
ENSDARG00000009341	nrap		nebulin-related anchoring protein [Source:ZFIN;Acc:ZDB-GENE-060616-224]	protein_coding	4.04754	3.83974	5.86236	1	2.66429	2.6384	12.0935	-3.30067	1.05982	-3.11436	0.00184342	0.0313908
ENSDARG00000009342	txndc5		thioredoxin domain containing 5 [Source:ZFIN;Acc:ZDB-GENE-040426-1951]	protein_coding	6.59222	6.35871	5.51723	5.73989	5.8246	5.7769	51.6821	-0.465941	0.524526	-0.888309	0.374375	0.673219
ENSDARG00000009346	caprin1a		cell cycle associated protein 1a [Source:ZFIN;Acc:ZDB-GENE-040801-226]	protein_coding	4.04754	3.61646	3.6408	5.14534	4.27476	4.65794	14.9696	1.08954	0.683324	1.59447	0.110831	0.370644
ENSDARG00000009350	atg3		autophagy related 3 [Source:ZFIN;Acc:ZDB-GENE-030131-8576]	protein_coding	3.87961	3.83974	4.25841	3.68142	3.73138	3.38582	9.86714	-0.473086	0.702744	-0.673199	0.500821	0.768641
ENSDARG00000009351	fgf6a		fibroblast growth factor 6a [Source:ZFIN;Acc:ZDB-GENE-980526-559]	protein_coding	1	1	1.56176	1	1.51996	1	0.235379	-0.649371	4.07189	-0.159477	0.873293
ENSDARG00000009372	diras1b		DIRAS family, GTP-binding RAS-like 1b [Source:ZFIN;Acc:ZDB-GENE-070912-620]	protein_coding	1	2.01898	1.56176	1	1	1	0.415435	-2.50004	3.635	-0.687769	0.491599
ENSDARG00000009386	MPP4 (1 of many)	MPP4 (1 of many)	si:ch211-222n4.6 [Source:ZFIN;Acc:ZDB-GENE-091118-7]	protein_coding	1	1	1	1	1	1	0
ENSDARG00000009387	robo4		roundabout, axon guidance receptor, homolog 4 (Drosophila) [Source:ZFIN;Acc:ZDB-GENE-020809-1]	protein_coding	2.89744	2.61021	1.96506	1.53729	1.51996	2.6384	2.39154	-0.94404	1.38197	-0.68311	0.494537
ENSDARG00000009390	npl		N-acetylneuraminate pyruvate lyase (dihydrodipicolinate synthase) [Source:ZFIN;Acc:ZDB-GENE-030131-926]	protein_coding	1	2.01898	3.2656	3.68142	1.90136	3.52475	4.31506	1.1211	1.32062	0.848919	0.395927	0.690978
ENSDARG00000009401	vcanb		versican b [Source:ZFIN;Acc:ZDB-GENE-030131-2185]	protein_coding	1.93244	4.03305	3.1152	1.53729	5.8894	5.66117	17.2721	2.18614	1.19601	1.82787	0.0675698	0.286182
ENSDARG00000009402	si:ch211-210b2.2		si:ch211-210b2.2 [Source:ZFIN;Acc:ZDB-GENE-131118-33]	protein_coding	1	1	1	1	1	1	0
ENSDARG00000009418	mef2cb		myocyte enhancer factor 2cb [Source:ZFIN;Acc:ZDB-GENE-040901-7]	processed_transcript,protein_coding	4.57313	4.49375	5.39197	2.70319	4.93727	4.88126	19.1292	-0.473898	0.783761	-0.604646	0.545414	0.796897
ENSDARG00000009430	tmem30c		transmembrane protein 30C [Source:ZFIN;Acc:ZDB-GENE-040426-1127]	protein_coding	1	1	1.56176	1	1	1	0.121876	-1.61115	4.07189	-0.395677	0.692343
ENSDARG00000009436	ubxn7		UBX domain protein 7 [Source:ZFIN;Acc:ZDB-GENE-040704-8]	protein_coding,retained_intron	3.68953	3.35218	2.94726	2.70319	1.90136	3.23208	5.27298	-0.861909	0.98906	-0.871443	0.383512	0.680507
ENSDARG00000009438	myog		myogenin [Source:ZFIN;Acc:ZDB-GENE-980526-265]	nonsense_mediated_decay,protein_coding	1	1	1.96506	1	1	1	0.243753	-2.14203	4.056	-0.528115	0.59742
ENSDARG00000009443	zgc:92137		zgc:92137 [Source:ZFIN;Acc:ZDB-GENE-040801-179]	protein_coding	1	2.01898	1	1	1	1	0.293558	-1.78241	4.06623	-0.438344	0.661137
ENSDARG00000009447	atp5mc3b		ATP synthase membrane subunit c locus 3b [Source:ZFIN;Acc:ZDB-GENE-020814-1]	protein_coding,retained_intron	5.11712	4.8424	6.48538	6.92038	6.69399	6.5039	61.7268	1.07857	0.589707	1.82899	0.0674013	0.28559
ENSDARG00000009459	slc35e4		solute carrier family 35, member E4 [Source:ZFIN;Acc:ZDB-GENE-050417-407]	protein_coding	2.89744	3.35218	2.75717	3.33947	2.45189	2.86454	4.85872	-0.0897261	0.972761	-0.0922386	0.926508	0.972221
ENSDARG00000009466	rgs9bp		regulator of G protein signaling 9 binding protein [Source:ZFIN;Acc:ZDB-GENE-030728-1]	protein_coding	1	1	1	1	1	1	0
ENSDARG00000009470	hnf1a		HNF1 homeobox a [Source:ZFIN;Acc:ZDB-GENE-021206-12]	nonsense_mediated_decay,protein_coding	2.49416	1	1	1	1	1	0.502325	-2.81241	4.02329	-0.699032	0.484532
ENSDARG00000009471	nid2b		nidogen 2b (osteonidogen) [Source:ZFIN;Acc:ZDB-GENE-040724-143]	nonsense_mediated_decay,protein_coding	1	2.01898	1.56176	1.53729	2.20273	2.04026	1.16733	0.945635	1.85963	0.508508	0.611097
ENSDARG00000009472	med19b		mediator complex subunit 19b [Source:ZFIN;Acc:ZDB-GENE-040727-4]	protein_coding	3.47054	2.61021	3.52624	3.33947	4.06636	3.38582	7.28228	0.43446	0.831444	0.522537	0.601296	0.825291
ENSDARG00000009473	ppardb		peroxisome proliferator-activated receptor delta b [Source:ZFIN;Acc:ZDB-GENE-000112-47]	protein_coding	2.89744	2.01898	2.53818	2.70319	3.1607	2.6384	3.65264	0.464206	1.07269	0.432751	0.665195	0.85825
ENSDARG00000009477	prkar2ab		protein kinase, cAMP-dependent, regulatory, type II, alpha, B [Source:ZFIN;Acc:ZDB-GENE-040426-2427]	protein_coding	1	2.01898	1.56176	1	2.20273	1	0.755943	-0.178331	2.66423	-0.0669353	0.946633
ENSDARG00000009480	pdcl		phosducin-like [Source:ZFIN;Acc:ZDB-GENE-030131-2365]	protein_coding	6.18712	6.16593	5.48692	5.85683	5.75675	6.00764	48.4026	-0.110054	0.49655	-0.221637	0.824596	0.930195
ENSDARG00000009482	slc38a8a		solute carrier family 38, member 8a [Source:ZFIN;Acc:ZDB-GENE-121005-5]	protein_coding	1	1	1	1	1	1	0
ENSDARG00000009484	arf1		ADP-ribosylation factor 1 [Source:ZFIN;Acc:ZDB-GENE-010724-5]	protein_coding	6.41924	6.8444	5.95384	6.66211	6.63223	6.26714	72.3118	0.076785	0.49582	0.154865	0.876928	0.951605
ENSDARG00000009488	gipc2		GIPC PDZ domain containing family, member 2 [Source:ZFIN;Acc:ZDB-GENE-040426-921]	protein_coding	2.89744	3.02837	2.94726	1	4.97757	4.82859	9.75313	1.65102	1.24245	1.32884	0.183901	0.481751
ENSDARG00000009493	MAP3K13	MAP3K13	si:ch211-45c16.2 [Source:ZFIN;Acc:ZDB-GENE-081105-15]	protein_coding	1.93244	1	1.96506	1.53729	1.51996	2.04026	1.01981	-0.0272695	1.89079	-0.0144223	0.988493
ENSDARG00000009494	xrcc1		X-ray repair complementing defective repair in Chinese hamster cells 1 [Source:ZFIN;Acc:ZDB-GENE-040822-30]	protein_coding	2.89744	2.01898	2.94726	3.68142	2.66429	3.05998	4.74187	0.68682	1.01886	0.674105	0.500244	0.768557
ENSDARG00000009499	syne1a		spectrin repeat containing, nuclear envelope 1a [Source:ZFIN;Acc:ZDB-GENE-030131-4172]	protein_coding	5.03954	5.94336	6.84931	4.94857	4.20858	3.97598	35.4088	-1.76128	0.674017	-2.6131	0.0089724	0.0886794
ENSDARG00000009505	prelid3b		PRELI domain containing 3 [Source:ZFIN;Acc:ZDB-GENE-031002-13]	protein_coding	5.11712	4.61957	5.35888	6.04606	7.42706	7.16576	63.0729	1.96681	0.564471	3.48434	0.00049335	0.0124204
ENSDARG00000009511	tnfa		tumor necrosis factor a (TNF superfamily, member 2) [Source:ZFIN;Acc:ZDB-GENE-050317-1]	protein_coding	1	1	1	1.53729	1	1	0.129099	0.255337	4.08047	0.0625753	0.950105
ENSDARG00000009524	rnf150b		ring finger protein 150b [Source:ZFIN;Acc:ZDB-GENE-050417-470]	protein_coding	1.93244	3.35218	4.63525	3.05613	3.01343	3.05998	6.89551	-0.838795	0.992965	-0.844737	0.398258	0.691717
ENSDARG00000009525	tial1		TIA1 cytotoxic granule-associated RNA binding protein-like 1 [Source:ZFIN;Acc:ZDB-GENE-040426-1547]	protein_coding,retained_intron	3.68953	4.61957	4.93377	3.7795	4.20858	4.7171	15.4736	-0.266691	0.680387	-0.39197	0.695081	0.869248
ENSDARG00000009534	wls		wntless Wnt ligand secretion mediator [Source:ZFIN;Acc:ZDB-GENE-040426-2161]	protein_coding	4.04754	4.03305	3.4018	2.89043	4.89582	5.32329	14.649	0.906414	0.846913	1.07026	0.284504	0.591189
ENSDARG00000009544	cldnb		claudin b [Source:ZFIN;Acc:ZDB-GENE-010328-2]	protein_coding	6.64556	5.35778	4.79222	2.48798	9.63044	9.53454	225.15	3.17986	1.1847	2.68411	0.00727235	0.0778378
ENSDARG00000009549	ubr4		ubiquitin protein ligase E3 component n-recognin 4 [Source:ZFIN;Acc:ZDB-GENE-090313-341]	protein_coding,retained_intron	6.41924	7.22703	7.90137	6.10399	5.58482	5.11914	82.9813	-1.66501	0.579244	-2.87445	0.00404731	0.0546925
ENSDARG00000009550	foxi3b		forkhead box I3b [Source:ZFIN;Acc:ZDB-GENE-031126-4]	protein_coding	1	1	1.56176	1	1	2.04026	0.404166	0.372173	3.74134	0.0994761	0.92076
ENSDARG00000009553	gng3		guanine nucleotide binding protein (G protein), gamma 3 [Source:ZFIN;Acc:ZDB-GENE-010705-1]	protein_coding	4.87061	1	1.96506	2.89043	2.66429	2.04026	5.63558	-1.28111	1.38525	-0.924826	0.355056	0.655978
ENSDARG00000009557	wrap73		WD repeat containing, antisense to TP73 [Source:ZFIN;Acc:ZDB-GENE-030131-6313]	protein_coding	2.49416	1	1.96506	1.53729	1.90136	1.61193	1.24333	-0.601768	1.76129	-0.341664	0.732604
ENSDARG00000009567	spegb		SPEG complex locus b [Source:ZFIN;Acc:ZDB-GENE-081104-517]	protein_coding	3.21226	2.61021	4.84096	1.92788	1	1.61193	5.40365	-3.73423	1.36143	-2.74288	0.00609022	0.0697124
ENSDARG00000009568	ca10b		carbonic anhydrase Xb [Source:ZFIN;Acc:ZDB-GENE-080815-2]	protein_coding	1.93244	1	1.56176	1	1	1.61193	0.514183	-1.50559	2.94057	-0.512006	0.608646
ENSDARG00000009585	papola		poly(A) polymerase alpha [Source:ZFIN;Acc:ZDB-GENE-030131-3507]	processed_transcript,protein_coding	4.57313	4.61957	5.45596	5.66488	5.4765	5.85798	31.6193	0.753334	0.542713	1.38809	0.16511	0.455396
ENSDARG00000009594	nr1d2b		nuclear receptor subfamily 1, group D, member 2b [Source:ZFIN;Acc:ZDB-GENE-990415-244]	nonsense_mediated_decay,protein_coding,retained_intron	5.51122	4.03305	6.16	5.14534	5.50435	5.7202	34.2065	-0.00738474	0.643942	-0.011468	0.99085	0.995874
ENSDARG00000009607	ccnc		cyclin C [Source:ZFIN;Acc:ZDB-GENE-030131-7369]	protein_coding	3.21226	3.61646	4.02521	2.70319	3.1607	2.6384	6.41868	-1.03746	0.853983	-1.21485	0.224425	0.528923
ENSDARG00000009610	rgs12a		regulator of G protein signaling 12a [Source:ZFIN;Acc:ZDB-GENE-030131-2614]	protein_coding	1	3.02837	2.27989	2.23494	2.45189	1	2.08761	-0.515345	1.6868	-0.305516	0.759973
ENSDARG00000009612	chia.3		chitinase, acidic.3 [Source:ZFIN;Acc:ZDB-GENE-040426-2891]	protein_coding,retained_intron	1	1	1	1	1	1	0
ENSDARG00000009624	CABZ01027646.1		urotensin 2 receptor [Source:NCBI gene;Acc:559133]	protein_coding	1	1	1	1	2.66429	2.6384	1.13209	3.30334	2.63101	1.25554	0.209282
ENSDARG00000009626	nrbp2b		nuclear receptor binding protein 2b [Source:ZFIN;Acc:ZDB-GENE-080724-1]	protein_coding	1	2.01898	1.56176	1.53729	1.51996	1.61193	0.799181	-0.0363613	2.10051	-0.0173107	0.986189
ENSDARG00000009629	unc119.1		unc-119 homolog 1 [Source:ZFIN;Acc:ZDB-GENE-030219-130]	protein_coding,retained_intron	4.04754	3.61646	3.6408	4.94857	3.98962	2.86454	11.4707	0.478675	0.849812	0.563272	0.57325	0.811149
ENSDARG00000009637	rcvrn3		recoverin 3 [Source:ZFIN;Acc:ZDB-GENE-040426-1661]	protein_coding	2.49416	1	1	1	1	1	0.502325	-2.81241	4.02329	-0.699032	0.484532
ENSDARG00000009640	psmb1		proteasome subunit beta 1 [Source:ZFIN;Acc:ZDB-GENE-040618-2]	protein_coding	5.77329	4.73528	5.06267	8.21924	6.47222	6.00764	76.8505	2.06752	0.747363	2.76641	0.00566766	0.0671585
ENSDARG00000009653	lhfpl2a		LHFPL tetraspan subfamily member 2a [Source:ZFIN;Acc:ZDB-GENE-040426-1839]	protein_coding	3.68953	3.61646	1.56176	4.11621	3.41661	3.52475	7.69665	0.659419	1.00442	0.656517	0.511492	0.775436
ENSDARG00000009657	fgfr1op2		FGFR1 oncogene partner 2 [Source:ZFIN;Acc:ZDB-GENE-030131-7451]	processed_transcript,protein_coding	5.82044	7.83179	6.03987	4.11621	3.90857	3.23208	52.8773	-3.28427	0.757087	-4.33803	1.43764e-05	0.000673667
ENSDARG00000009673	si:ch211-197g15.6		si:ch211-197g15.6 [Source:ZFIN;Acc:ZDB-GENE-050208-457]	protein_coding	1	2.01898	1	1.53729	1	1.61193	0.563802	0.164329	2.89766	0.0567109	0.954775
ENSDARG00000009677	dlg1		discs, large homolog 1 (Drosophila) [Source:ZFIN;Acc:ZDB-GENE-010724-8]	processed_transcript,protein_coding,retained_intron	4.67926	4.8424	4.74177	3.68142	4.61845	5.16235	19.267	-0.18182	0.646435	-0.281265	0.778507	0.910623
ENSDARG00000009681	med27		mediator complex subunit 27 [Source:ZFIN;Acc:ZDB-GENE-040426-1601]	protein_coding,retained_intron	1.93244	2.01898	1.96506	2.23494	1.90136	1.61193	1.54392	-0.042604	1.52404	-0.0279547	0.977698
ENSDARG00000009685	ppa2		pyrophosphatase (inorganic) 2 [Source:ZFIN;Acc:ZDB-GENE-040426-1857]	nonsense_mediated_decay,processed_transcript,protein_coding,retained_intron	3.21226	3.35218	2.27989	1.92788	1.51996	2.6384	3.48079	-1.41174	1.20446	-1.17209	0.24116
ENSDARG00000009689	daam1b		dishevelled associated activator of morphogenesis 1b [Source:ZFIN;Acc:ZDB-GENE-030131-4212]	processed_transcript,protein_coding	2.89744	3.83974	3.1152	3.05613	3.63389	4.3192	8.03315	0.506414	0.852851	0.59379	0.552653	0.799308
ENSDARG00000009693	llgl1		lethal giant larvae homolog 1 (Drosophila) [Source:ZFIN;Acc:ZDB-GENE-060825-69]	protein_coding	1	2.61021	2.27989	1.92788	2.66429	3.05998	2.62532	0.813741	1.36837	0.594677	0.55206
ENSDARG00000009702	ascl1b		achaete-scute family bHLH transcription factor 1b [Source:ZFIN;Acc:ZDB-GENE-980526-174]	protein_coding	4.45858	4.35591	3.6408	5.47303	4.66854	4.46437	18.5594	0.846253	0.686097	1.23343	0.217415	0.520272
ENSDARG00000009724	rpn2		ribophorin II [Source:ZFIN;Acc:ZDB-GENE-030131-7928]	protein_coding,retained_intron	3.68953	3.61646	4.39525	2.23494	3.82269	3.97598	9.22351	-0.534213	0.848897	-0.629303	0.529151	0.786705
ENSDARG00000009727	twf2b		twinfilin actin-binding protein 2b [Source:ZFIN;Acc:ZDB-GENE-050522-238]	protein_coding,retained_intron	1.93244	1	1.56176	1	1	1	0.373039	-2.46793	3.761	-0.656188	0.511703
ENSDARG00000009733	kif21b		kinesin family member 21B [Source:ZFIN;Acc:ZDB-GENE-130530-537]	protein_coding	4.77811	4.03305	5.14261	3.05613	3.73138	4.06974	14.1921	-1.20297	0.692501	-1.73714	0.0823624	0.321011
ENSDARG00000009735	gigyf2		GRB10 interacting GYF protein 2 [Source:ZFIN;Acc:ZDB-GENE-050706-185]	protein_coding	6.15068	5.62112	5.68682	5.71532	5.66103	5.83146	43.5588	-0.107284	0.472904	-0.226863	0.82053	0.928014
ENSDARG00000009738	cacnb4a		calcium channel, voltage-dependent, beta 4a subunit [Source:ZFIN;Acc:ZDB-GENE-080320-2]	protein_coding	1	1	1	1	1	1	0
ENSDARG00000009740	ppp1r7		protein phosphatase 1, regulatory (inhibitor) subunit 7 [Source:ZFIN;Acc:ZDB-GENE-051113-288]	protein_coding	3.68953	2.61021	3.6408	3.87133	3.52934	2.86454	7.19636	0.105516	0.861125	0.122533	0.902477	0.961522
ENSDARG00000009743	efhc1		EF-hand domain (C-terminal) containing 1 [Source:ZFIN;Acc:ZDB-GENE-040426-1300]	protein_coding	1	1	1.56176	1	1	1	0.121876	-1.61115	4.07189	-0.395677	0.692343
ENSDARG00000009745	fbxw2		F-box and WD repeat domain containing 2 [Source:ZFIN;Acc:ZDB-GENE-050522-303]	processed_transcript,protein_coding	2.89744	3.02837	3.6408	5.5305	4.97757	3.87571	14.8535	1.95421	0.806556	2.42291	0.0153967	0.124263
ENSDARG00000009748	dffb		DNA fragmentation factor, beta polypeptide (caspase-activated DNase) [Source:ZFIN;Acc:ZDB-GENE-030826-4]	protein_coding	2.49416	2.01898	2.53818	3.33947	3.1607	2.37011	3.77673	0.93177	1.10291	0.844832	0.398204	0.691717
ENSDARG00000009753	sf3b6		splicing factor 3b, subunit 6 [Source:ZFIN;Acc:ZDB-GENE-040625-36]	protein_coding,retained_intron	4.33414	3.61646	4.63525	5.55839	5.3594	5.66117	24.9597	1.34779	0.576567	2.33761	0.0194074	0.142064
ENSDARG00000009754	zc3h11a		zinc finger CCCH-type containing 11A [Source:ZFIN;Acc:ZDB-GENE-030131-3272]	protein_coding,retained_intron	5.26078	5.28368	4.68949	5.06982	5.41914	5.36087	28.4296	0.201005	0.534548	0.376027	0.706897	0.876838
ENSDARG00000009764	srek1		splicing regulatory glutamine/lysine-rich protein 1 [Source:ZFIN;Acc:ZDB-GENE-040801-132]	protein_coding	3.87961	2.61021	3.52624	2.48798	2.8494	2.86454	5.46715	-0.919892	0.921817	-0.997912	0.318322	0.621645
ENSDARG00000009771	ppme1		protein phosphatase methylesterase 1 [Source:ZFIN;Acc:ZDB-GENE-030131-7064]	protein_coding	5.45257	5.28368	4.4591	4.67042	5.09211	5.2043	25.8341	-0.129765	0.586941	-0.221087	0.825025	0.93028
ENSDARG00000009779	mcl1a		MCL1, BCL2 family apoptosis regulator a [Source:ZFIN;Acc:ZDB-GENE-000511-7]	protein_coding	7.05337	6.46311	6.93038	7.72367	6.58084	6.34421	98.5646	0.204867	0.572797	0.35766	0.720598	0.882297
ENSDARG00000009782	myh11a		myosin, heavy chain 11a, smooth muscle [Source:ZFIN;Acc:ZDB-GENE-050531-1]	protein_coding	3.68953	4.8424	4.39525	4.99013	6.14075	6.32533	31.4324	1.62299	0.647312	2.50727	0.0121668	0.108314
ENSDARG00000009783	dirc2		disrupted in renal carcinoma 2 [Source:ZFIN;Acc:ZDB-GENE-040912-167]	protein_coding	3.21226	2.61021	3.6408	2.89043	2.66429	2.86454	4.98024	-0.570696	0.932607	-0.611936	0.54058	0.794928
ENSDARG00000009796	klc1a		kinesin light chain 1a [Source:ZFIN;Acc:ZDB-GENE-040426-1599]	protein_coding	3.87961	4.94212	4.74177	1.92788	3.90857	3.38582	12.1266	-1.53782	0.842788	-1.82468	0.0680494	0.286921
ENSDARG00000009806	smfn		small fragment nuclease [Source:ZFIN;Acc:ZDB-GENE-040426-1709]	protein_coding	3.68953	2.01898	1.96506	3.46268	3.52934	4.15778	6.70097	1.24884	1.00457	1.24316	0.213807	0.515276
ENSDARG00000009822	her4.4		hairy-related 4, tandem duplicate 4 [Source:ZFIN;Acc:ZDB-GENE-081031-104]	protein_coding	1	1	1	1	1	1	0
ENSDARG00000009823	pou3f1		POU class 3 homeobox 1 [Source:ZFIN;Acc:ZDB-GENE-980526-372]	protein_coding	1	1	1	1	1.90136	2.6384	0.791584	2.78126	2.93948	0.946171	0.344061
ENSDARG00000009825	mmp23bb		matrix metallopeptidase 23bb [Source:ZFIN;Acc:ZDB-GENE-050417-448]	protein_coding	1	1	1	1	1	1	0
ENSDARG00000009830	hdlbpa		high density lipoprotein binding protein a [Source:ZFIN;Acc:ZDB-GENE-030131-2032]	protein_coding,retained_intron	9.00673	9.64864	10.182	8.34068	9.44529	9.6642	578.882	-0.44629	0.527989	-0.845263	0.397964	0.691717
ENSDARG00000009837	agk		acylglycerol kinase [Source:ZFIN;Acc:ZDB-GENE-030131-6202]	protein_coding	3.21226	2.61021	2.27989	3.05613	2.8494	3.05998	4.38897	0.36809	1.00394	0.366646	0.713883	0.880408
ENSDARG00000009839	fam117bb		family with sequence similarity 117, member Bb [Source:ZFIN;Acc:ZDB-GENE-070912-554]	protein_coding	2.89744	2.61021	4.88811	1.53729	2.66429	2.6384	6.13621	-2.01086	1.1245	-1.78823	0.0737387	0.300246
ENSDARG00000009844	dusp23a		dual specificity phosphatase 23a [Source:ZFIN;Acc:ZDB-GENE-030131-2554]	protein_coding	1	1	1	1.53729	1.51996	1	0.242601	1.08967	4.04375	0.269471	0.787568
ENSDARG00000009851	wdr41		WD repeat domain 41 [Source:ZFIN;Acc:ZDB-GENE-050706-152]	protein_coding	1	3.02837	3.1152	1.53729	2.66429	2.6384	2.995	-0.485908	1.35791	-0.357836	0.720466
ENSDARG00000009862	dcps		decapping enzyme, scavenger [Source:ZFIN;Acc:ZDB-GENE-040311-1]	protein_coding,retained_intron	1.93244	3.35218	2.94726	4.50824	4.13922	3.05998	8.01584	1.46273	0.941435	1.55373	0.12025	0.385534
ENSDARG00000009864	ddx55		DEAD (Asp-Glu-Ala-Asp) box polypeptide 55 [Source:ZFIN;Acc:ZDB-GENE-021212-1]	protein_coding,retained_intron	1	2.01898	2.75717	3.20474	2.45189	3.38582	3.5189	1.37956	1.26433	1.09113	0.275214	0.58197
ENSDARG00000009868	dcaf11		ddb1 and cul4 associated factor 11 [Source:ZFIN;Acc:ZDB-GENE-050809-116]	protein_coding	2.89744	3.02837	3.1152	2.70319	3.01343	2.04026	4.2096	-0.517765	1.00819	-0.51356	0.607559	0.829313
ENSDARG00000009870	mapk8b		mitogen-activated protein kinase 8b [Source:ZFIN;Acc:ZDB-GENE-010202-1]	protein_coding	2.49416	3.35218	4.25841	2.70319	1.51996	2.6384	5.19391	-1.61106	1.09152	-1.47598	0.139949	0.417668
ENSDARG00000009871	snrpc		small nuclear ribonucleoprotein polypeptide C [Source:ZFIN;Acc:ZDB-GENE-020419-26]	protein_coding	2.89744	2.01898	2.94726	4.56435	4.56656	4.3192	10.1137	2.16762	0.810859	2.67323	0.00751239	0.0793496
ENSDARG00000009874	cyp2k6		cytochrome P450, family 2, subfamily K, polypeptide 6 [Source:ZFIN;Acc:ZDB-GENE-040426-1571]	protein_coding	1	1	1	1	1	1	0
ENSDARG00000009881	ier5		immediate early response 5 [Source:ZFIN;Acc:ZDB-GENE-030616-127]	protein_coding	4.77811	4.03305	4.02521	4.44986	4.66854	5.02864	17.3973	0.451653	0.62573	0.721803	0.470416	0.746539
ENSDARG00000009885	sult3st1		sulfotransferase family 3, cytosolic sulfotransferase 1 [Source:ZFIN;Acc:ZDB-GENE-061207-52]	protein_coding	1	1	1	1.53729	2.66429	2.86454	1.40234	3.61041	2.11949	1.70343	0.0884876
ENSDARG00000009886	rnf114		ring finger protein 114 [Source:ZFIN;Acc:ZDB-GENE-040813-1]	protein_coding	3.47054	3.61646	2.53818	4.25906	3.63389	3.87571	8.71975	0.855415	0.828612	1.03235	0.30191	0.60872
ENSDARG00000009899	znf385a		zinc finger protein 385A [Source:ZFIN;Acc:ZDB-GENE-090313-255]	processed_transcript,protein_coding	1	1	1.56176	1	3.63389	4.3192	3.88337	4.11001	1.92808	2.13166	0.0330344	0.191644
ENSDARG00000009901	slc38a5a		solute carrier family 38, member 5a [Source:ZFIN;Acc:ZDB-GENE-081105-92]	protein_coding	4.77811	4.49375	4.4591	5.41318	5.53168	5.39749	25.9728	0.927409	0.529349	1.75198	0.0797773	0.315953
ENSDARG00000009922	dmbx1a		diencephalon/mesencephalon homeobox 1a [Source:ZFIN;Acc:ZDB-GENE-020117-1]	protein_coding	1	1	1	1	1	1	0
ENSDARG00000009930	cadm2a		cell adhesion molecule 2a [Source:ZFIN;Acc:ZDB-GENE-040426-1614]	protein_coding	4.04754	3.35218	4.39525	1.92788	3.01343	2.6384	7.23836	-1.81468	0.887974	-2.04361	0.0409916	0.214509
ENSDARG00000009939	micu2		mitochondrial calcium uptake 2 [Source:ZFIN;Acc:ZDB-GENE-030131-3374]	nonsense_mediated_decay,processed_transcript,protein_coding	3.68953	3.61646	4.52024	3.33947	5.01677	4.93208	14.6014	0.625933	0.763664	0.819645	0.412419	0.702168
ENSDARG00000009941	erc1a		ELKS/RAB6-interacting/CAST family member 1a [Source:ZFIN;Acc:ZDB-GENE-091214-5]	protein_coding	1	1	1.56176	1	1	1	0.121876	-1.61115	4.07189	-0.395677	0.692343
ENSDARG00000009942	cdc6		cell division cycle 6 homolog (S. cerevisiae) [Source:ZFIN;Acc:ZDB-GENE-050506-131]	protein_coding	1	1	1.96506	2.23494	1.51996	1	0.744551	0.65313	2.63288	0.248067	0.804083
ENSDARG00000009949	fndc4b		fibronectin type III domain containing 4b [Source:ZFIN;Acc:ZDB-GENE-120711-3]	protein_coding	1	1	1	1	1.51996	1	0.113503	0.255337	4.08047	0.0625753	0.950105
ENSDARG00000009950	edf1		endothelial differentiation-related factor 1 [Source:ZFIN;Acc:ZDB-GENE-040426-1710]	protein_coding	5.72454	5.55965	4.39525	5.9227	5.66103	5.7202	37.4509	0.462745	0.592872	0.780515	0.435088	0.720096
ENSDARG00000009953	med14		mediator complex subunit 14 [Source:ZFIN;Acc:ZDB-GENE-030131-8867]	protein_coding,retained_intron	3.68953	4.03305	4.4591	3.95766	3.01343	3.65146	10.2637	-0.589455	0.747922	-0.788123	0.430624	0.717064
ENSDARG00000009958	cbl		Cbl proto-oncogene, E3 ubiquitin protein ligase [Source:ZFIN;Acc:ZDB-GENE-041114-207]	protein_coding	5.51122	3.35218	4.52024	4.1894	4.97757	4.77392	19.4538	-0.0453138	0.727233	-0.0623098	0.950316	0.981034
ENSDARG00000009961	rundc3b		RUN domain containing 3b [Source:ZFIN;Acc:ZDB-GENE-041114-121]	protein_coding	1	1	1.56176	1	1	1	0.121876	-1.61115	4.07189	-0.395677	0.692343
ENSDARG00000009978	icn		ictacalcin [Source:ZFIN;Acc:ZDB-GENE-030131-8599]	protein_coding	10.8144	10.5671	9.93361	11.6865	12.6239	12.7736	2821.79	1.91944	0.494113	3.88463	0.000102487	0.00360593
ENSDARG00000009982	fam199x		family with sequence similarity 199, X-linked [Source:ZFIN;Acc:ZDB-GENE-040808-24]	protein_coding	6.15068	5.89441	6.50063	6.15969	5.58482	5.66117	51.5472	-0.383059	0.485835	-0.788455	0.430431	0.717064
ENSDARG00000010002	gna11a		guanine nucleotide binding protein (G protein), alpha 11a (Gq class) [Source:ZFIN;Acc:ZDB-GENE-050208-597]	protein_coding	2.49416	3.35218	4.18479	3.5762	2.20273	3.05998	6.35592	-0.579629	0.984592	-0.5887	0.556063	0.801511
ENSDARG00000010008	vim		vimentin [Source:ZFIN;Acc:ZDB-GENE-011212-3]	protein_coding	3.47054	2.61021	1.96506	3.33947	6.24347	5.90961	20.6593	3.22994	1.00133	3.22564	0.0012569	0.0239817
ENSDARG00000010010	trim13		tripartite motif containing 13 [Source:ZFIN;Acc:ZDB-GENE-050522-516]	nonsense_mediated_decay,protein_coding	1.93244	2.61021	2.94726	2.48798	3.01343	1	2.88045	-0.271271	1.38964	-0.195209	0.845229
ENSDARG00000010018	qki2		QKI, KH domain containing, RNA binding 2 [Source:ZFIN;Acc:ZDB-GENE-040426-1462]	protein_coding	5.19074	5.68008	5.51723	4.86168	4.76379	4.39361	27.1289	-0.836923	0.533741	-1.56803	0.116873	0.380457
ENSDARG00000010021	grpel1		GrpE-like 1, mitochondrial [Source:ZFIN;Acc:ZDB-GENE-051120-111]	protein_coding,retained_intron	3.87961	3.02837	1.96506	5.25169	4.33803	4.7171	13.6764	1.99284	0.866775	2.29914	0.0214969	0.150143
ENSDARG00000010023	CU856539.1		hippocampus abundant transcript 1 protein-like [Source:NCBI gene;Acc:557306]	protein_coding	2.89744	2.01898	1.96506	1.53729	1.90136	1.61193	1.78805	-1.3239	1.49697	-0.884387	0.376487
ENSDARG00000010029	spon1a		spondin 1a [Source:ZFIN;Acc:ZDB-GENE-000427-9]	protein_coding	1	2.01898	1.56176	1	3.01343	1.61193	1.3511	1.26919	2.10371	0.603307	0.546304
ENSDARG00000010031	ssh1b		slingshot protein phosphatase 1b [Source:ZFIN;Acc:ZDB-GENE-030131-5909]	protein_coding	1	2.01898	1.56176	1	1.51996	1	0.528938	-1.53102	2.92547	-0.523342	0.600736
ENSDARG00000010032	cmtm7		CKLF-like MARVEL transmembrane domain containing 7 [Source:ZFIN;Acc:ZDB-GENE-041111-174]	protein_coding	3.47054	3.61646	3.52624	4.11621	3.41661	3.23208	8.26008	0.142404	0.792746	0.179634	0.85744	0.945385
ENSDARG00000010035	engase		endo-beta-N-acetylglucosaminidase [Source:ZFIN;Acc:ZDB-GENE-070112-1332]	protein_coding	3.21226	4.49375	3.52624	2.48798	3.1607	3.65146	7.99486	-0.833279	0.868725	-0.959198	0.337459	0.639124
ENSDARG00000010042	dnm1a		dynamin 1a [Source:ZFIN;Acc:ZDB-GENE-081104-27]	protein_coding	1	1	2.27989	1	1	1	0.365629	-2.50891	4.04443	-0.620337	0.535036
ENSDARG00000010047	neu3.2		sialidase 3 (membrane sialidase), tandem duplicate 2 [Source:ZFIN;Acc:ZDB-GENE-040801-262]	protein_coding	3.21226	2.01898	2.75717	1.53729	4.93727	5.7769	12.8395	2.50829	1.19488	2.09919	0.0358001	0.200277
ENSDARG00000010051	ufd1l		ubiquitin recognition factor in ER associated degradation 1 [Source:ZFIN;Acc:ZDB-GENE-040718-150]	protein_coding	2.49416	4.49375	4.10721	5.50205	4.76379	4.59626	17.8403	1.2154	0.762289	1.59441	0.110844	0.370644
ENSDARG00000010052	ndrg3b		ndrg family member 3b [Source:ZFIN;Acc:ZDB-GENE-030131-5606]	processed_transcript,protein_coding,retained_intron	4.33414	2.01898	3.52624	3.5762	4.33803	4.59626	10.7916	0.738897	0.849527	0.869774	0.384424	0.680892
ENSDARG00000010059	itpkb		inositol-trisphosphate 3-kinase B [Source:ZFIN;Acc:ZDB-GENE-041014-166]	protein_coding	5.6741	5.12298	5.10319	4.72066	4.76379	4.59626	25.3634	-0.669788	0.53973	-1.24097	0.214617	0.516574
ENSDARG00000010070	adam9		ADAM metallopeptidase domain 9 [Source:ZFIN;Acc:ZDB-GENE-040912-127]	processed_transcript,protein_coding	4.45858	4.73528	5.21836	4.50824	4.39865	3.97598	18.0961	-0.57932	0.603023	-0.960694	0.336706	0.637849
ENSDARG00000010075	CR792422.1			protein_coding	1.93244	1	1	1	1	1	0.251162	-1.78241	4.06623	-0.438344	0.661137
ENSDARG00000010078	nup133		nucleoporin 133 [Source:ZFIN;Acc:ZDB-GENE-040426-2941]	protein_coding	2.49416	1	3.52624	2.48798	2.66429	3.38582	3.93415	0.229567	1.20708	0.190184	0.849165	0.940626
ENSDARG00000010083	rbfox3a		RNA binding fox-1 homolog 3a [Source:ZFIN;Acc:ZDB-GENE-111213-1]	protein_coding	4.95755	5.55965	2.94726	1	3.41661	1	12.3432	-3.25279	1.36373	-2.38521	0.0170694	0.13191
ENSDARG00000010085	p4ha2		procollagen-proline, 2-oxoglutarate 4-dioxygenase (proline 4-hydroxylase), alpha polypeptide 2 [Source:ZFIN;Acc:ZDB-GENE-030827-1]	protein_coding	1.93244	3.35218	2.53818	4.03911	3.29433	2.37011	5.42344	0.931934	1.07609	0.866041	0.386468	0.682267
ENSDARG00000010096	slc1a6		solute carrier family 1 (high affinity aspartate/glutamate transporter), member 6 [Source:ZFIN;Acc:ZDB-GENE-071004-45]	protein_coding	1	1	1	1	1	1	0
ENSDARG00000010097	f9a		coagulation factor IXa [Source:ZFIN;Acc:ZDB-GENE-030714-2]	protein_coding	1	1	1	1	1	1	0
ENSDARG00000010098	pank1b		pantothenate kinase 1b [Source:ZFIN;Acc:ZDB-GENE-070209-259]	protein_coding	4.19795	3.35218	4.57889	4.3255	4.80916	4.59626	15.1889	0.479424	0.651667	0.735689	0.46192	0.741089
ENSDARG00000010108	bri3bp		bri3 binding protein [Source:ZFIN;Acc:ZDB-GENE-030131-5254]	protein_coding	1.93244	3.35218	3.1152	1.53729	2.20273	2.37011	3.17157	-1.35321	1.21886	-1.11022	0.266903
ENSDARG00000010113	ndufb8		NADH:ubiquinone oxidoreductase subunit B8 [Source:ZFIN;Acc:ZDB-GENE-040426-1858]	protein_coding,retained_intron	5.19074	3.61646	4.52024	4.72066	5.53168	5.0746	22.4298	0.597788	0.646294	0.924947	0.354993	0.655978
ENSDARG00000010130	smpdl3b		sphingomyelin phosphodiesterase, acid-like 3B [Source:ZFIN;Acc:ZDB-GENE-041008-132]	processed_transcript,protein_coding	1.93244	1	1	1	1	1	0.251162	-1.78241	4.06623	-0.438344	0.661137
ENSDARG00000010132	dacha		dachshund a [Source:ZFIN;Acc:ZDB-GENE-020402-3]	processed_transcript,protein_coding	1	1	1	1	1.51996	1	0.113503	0.255337	4.08047	0.0625753	0.950105
ENSDARG00000010137	ldb1a		LIM domain binding 1a [Source:ZFIN;Acc:ZDB-GENE-990415-138]	processed_transcript,protein_coding	5.11712	4.20349	5.68682	5.06982	5.26487	5.24506	27.2914	0.0602772	0.581353	0.103684	0.91742	0.967639
ENSDARG00000010144	plppr3a		phospholipid phosphatase related 3a [Source:ZFIN;Acc:ZDB-GENE-070912-555]	protein_coding	1	2.61021	1.56176	1.92788	1.51996	2.04026	1.36298	-0.0154951	1.76976	-0.00875551	0.993014
ENSDARG00000010145	tor4aa		torsin family 4, member Aa [Source:ZFIN;Acc:ZDB-GENE-050417-9]	protein_coding	1	3.02837	1.96506	2.89043	1.51996	2.6384	2.5771	0.437065	1.48264	0.294788	0.768156
ENSDARG00000010146	cpa2		carboxypeptidase A2 (pancreatic) [Source:ZFIN;Acc:ZDB-GENE-040801-182]	protein_coding	1.93244	1	1	1.92788	1.51996	1	0.622862	0.655915	2.7691	0.23687	0.812758
ENSDARG00000010149	atp5fa1		ATP synthase F1 subunit alpha [Source:ZFIN;Acc:ZDB-GENE-060201-1]	protein_coding,retained_intron	6.25733	6.59151	7.49986	7.71749	7.85242	7.51317	130.636	0.833657	0.486471	1.71368	0.0865872	0.329383
ENSDARG00000010154	vstm4a		V-set and transmembrane domain containing 4a [Source:ZFIN;Acc:ZDB-GENE-060810-69]	protein_coding,retained_intron	1.93244	1	1	1	2.8494	3.05998	1.77905	2.70977	2.13699	1.26803	0.204787
ENSDARG00000010155	abi1a		abl-interactor 1a [Source:ZFIN;Acc:ZDB-GENE-040426-1701]	protein_coding	4.33414	4.61957	4.4591	5.58576	5.4765	4.65794	23.551	0.890443	0.598707	1.48728	0.136941	0.413997
ENSDARG00000010160	rps15a		ribosomal protein S15a [Source:ZFIN;Acc:ZDB-GENE-030131-8708]	protein_coding,retained_intron	7.22088	7.0144	7.83072	9.78155	9.58226	9.7267	405.954	2.32	0.40913	5.67058	1.42317e-08	1.68637e-06
ENSDARG00000010169	myd88		MYD88, innate immune signal transduction adaptor [Source:ZFIN;Acc:ZDB-GENE-040219-3]	protein_coding	2.89744	2.61021	2.94726	3.20474	2.66429	2.86454	4.37789	0.138798	0.976665	0.142114	0.88699	0.956317
ENSDARG00000010181	asap2a		ArfGAP with SH3 domain, ankyrin repeat and PH domain 2a [Source:ZFIN;Acc:ZDB-GENE-041210-256]	protein_coding	1.93244	2.61021	1.56176	2.89043	3.01343	2.04026	2.81156	1.09272	1.31216	0.832765	0.404977
ENSDARG00000010183	si:ch73-265h17.1		si:ch73-265h17.1 [Source:ZFIN;Acc:ZDB-GENE-131121-358]	protein_coding	1	1	1	1.53729	1.51996	1	0.242601	1.08967	4.04375	0.269471	0.787568
ENSDARG00000010186	myo3a		myosin IIIA [Source:ZFIN;Acc:ZDB-GENE-041026-4]	protein_coding	3.47054	2.61021	1.96506	1	1.51996	1	2.20019	-3.89159	1.83121	-2.12514	0.0335749
ENSDARG00000010192	pax3a		paired box 3a [Source:ZFIN;Acc:ZDB-GENE-980526-52]	protein_coding	6.50832	6.86995	7.12006	7.23754	5.4765	4.39361	75.6999	-0.655762	0.774955	-0.846194	0.397444	0.691717
ENSDARG00000010194	eif4bb		eukaryotic translation initiation factor 4Bb [Source:ZFIN;Acc:ZDB-GENE-030131-8563]	nonsense_mediated_decay,protein_coding,retained_intron	4.95755	5.35778	5.95384	6.64919	5.9715	6.4351	50.5829	0.928429	0.530284	1.75082	0.0799777	0.316072
ENSDARG00000010207	smad3b		SMAD family member 3b [Source:ZFIN;Acc:ZDB-GENE-030128-4]	protein_coding	3.47054	2.61021	2.94726	1.53729	4.06636	3.87571	6.32657	0.551321	1.08962	0.505976	0.612873	0.831871
ENSDARG00000010231	ppm1na		protein phosphatase, Mg2+/Mn2+ dependent, 1Na (putative) [Source:ZFIN;Acc:ZDB-GENE-040426-2731]	protein_coding	1	1	1	1	1	1	0
ENSDARG00000010238	rbm22		RNA binding motif protein 22 [Source:ZFIN;Acc:ZDB-GENE-040426-2298]	protein_coding	1.93244	4.03305	3.1152	4.3255	4.71695	4.46437	11.601	1.47098	0.815269	1.80428	0.0711871	0.293938
ENSDARG00000010244	rpl22l1		ribosomal protein L22-like 1 [Source:ZFIN;Acc:ZDB-GENE-060804-3]	nonsense_mediated_decay,protein_coding,retained_intron	6.25733	6.35871	5.35888	7.89207	6.82123	7.07823	92.7507	1.31835	0.581273	2.26803	0.0233274	0.157075
ENSDARG00000010246	prmt1		protein arginine methyltransferase 1 [Source:ZFIN;Acc:ZDB-GENE-030131-693]	protein_coding	5.86609	5.68008	6.16	5.90108	5.73341	6.07702	47.4384	-0.0109397	0.455883	-0.0239967	0.980855	0.993724
ENSDARG00000010248	wdr54		WD repeat domain 54 [Source:ZFIN;Acc:ZDB-GENE-040801-151]	protein_coding	1.93244	2.61021	2.53818	1.92788	1	2.37011	2.00742	-0.994361	1.53386	-0.648276	0.516807
ENSDARG00000010250	nqo1		NAD(P)H dehydrogenase, quinone 1 [Source:ZFIN;Acc:ZDB-GENE-030131-1226]	protein_coding,retained_intron	5.03954	5.84374	5.68682	4.72066	5.38958	5.46807	32.886	-0.366409	0.540144	-0.678354	0.497547	0.766419
ENSDARG00000010252	jak3		Janus kinase 3 (a protein tyrosine kinase, leukocyte) [Source:ZFIN;Acc:ZDB-GENE-070725-4]	protein_coding,retained_intron	1.93244	2.61021	2.27989	1	2.20273	2.37011	1.96785	-0.637741	1.52776	-0.417436	0.676359
ENSDARG00000010255	bin2b		bridging integrator 2b [Source:ZFIN;Acc:ZDB-GENE-030131-5598]	protein_coding,retained_intron	3.87961	3.83974	3.1152	4.25906	4.20858	4.3192	11.3815	0.736415	0.710592	1.03634	0.300043	0.606618
ENSDARG00000010266	igf2bp3		insulin-like growth factor 2 mRNA binding protein 3 [Source:ZFIN;Acc:ZDB-GENE-000308-1]	nonsense_mediated_decay,protein_coding	2.49416	1	2.53818	1	3.01343	2.04026	2.06664	0.0733681	1.71942	0.0426703	0.965964
ENSDARG00000010267	dpydb		dihydropyrimidine dehydrogenase b [Source:ZFIN;Acc:ZDB-GENE-040426-2459]	protein_coding	1	2.01898	1	1	1	1	0.293558	-1.78241	4.06623	-0.438344	0.661137
ENSDARG00000010270	fezf1		FEZ family zinc finger 1 [Source:ZFIN;Acc:ZDB-GENE-060929-970]	protein_coding	1	1	1.56176	1	1	1	0.121876	-1.61115	4.07189	-0.395677	0.692343
ENSDARG00000010276	ptgs2b		prostaglandin-endoperoxide synthase 2b [Source:ZFIN;Acc:ZDB-GENE-041014-323]	protein_coding	2.89744	3.35218	4.18479	3.05613	2.66429	1	5.47082	-1.46021	1.1487	-1.27118	0.203663	0.504175
ENSDARG00000010279	scamp2		secretory carrier membrane protein 2 [Source:ZFIN;Acc:ZDB-GENE-040426-2702]	nonsense_mediated_decay,protein_coding,retained_intron	3.87961	3.35218	4.02521	3.95766	4.85314	3.97598	12.0505	0.598218	0.710841	0.841563	0.400032	0.692749
ENSDARG00000010280	clasp1a		cytoplasmic linker associated protein 1a [Source:ZFIN;Acc:ZDB-GENE-081104-520]	nonsense_mediated_decay,protein_coding	4.67926	4.8424	5.54691	4.94857	4.93727	4.82859	24.2149	-0.191726	0.553219	-0.346564	0.728919	0.88615
ENSDARG00000010281	xpo4		exportin 4 [Source:ZFIN;Acc:ZDB-GENE-030131-3062]	protein_coding,retained_intron	1.93244	3.61646	2.94726	3.20474	3.41661	2.86454	5.32375	0.269691	0.975106	0.276576	0.782106	0.912073
ENSDARG00000010294	fmodb		fibromodulin b [Source:ZFIN;Acc:ZDB-GENE-080327-28]	protein_coding	1	1	1	1	1.51996	1	0.113503	0.255337	4.08047	0.0625753	0.950105
ENSDARG00000010296	kcnh6b		potassium voltage-gated channel, subfamily H (eag-related), member 6b [Source:ZFIN;Acc:ZDB-GENE-121214-55]	protein_coding	1	1	1	1	1	1	0
ENSDARG00000010300	traf3ip1		TNF receptor-associated factor 3 interacting protein 1 [Source:ZFIN;Acc:ZDB-GENE-040426-1146]	protein_coding	3.47054	2.61021	4.25841	2.48798	3.1607	3.38582	6.59028	-0.724587	0.908287	-0.797751	0.425015	0.712151
ENSDARG00000010301	b4galt6		UDP-Gal:betaGlcNAc beta 1,4- galactosyltransferase, polypeptide 6 [Source:ZFIN;Acc:ZDB-GENE-040426-789]	protein_coding,retained_intron	5.26078	3.83974	5.29033	6.06563	5.23194	5.43321	30.9911	0.731609	0.631658	1.15823	0.246768	0.553029
ENSDARG00000010312	cp		ceruloplasmin [Source:ZFIN;Acc:ZDB-GENE-010522-1]	protein_coding	1	1	1	1.92788	1.51996	1	0.3717	1.70016	3.75555	0.452706	0.650761
ENSDARG00000010316	qars		glutaminyl-tRNA synthetase [Source:ZFIN;Acc:ZDB-GENE-040426-1011]	protein_coding	4.04754	4.73528	3.1152	5.25169	4.85314	4.98116	19.0197	1.04981	0.706092	1.48678	0.137072	0.414027
ENSDARG00000010317	gpr183a		G protein-coupled receptor 183a [Source:ZFIN;Acc:ZDB-GENE-070615-28]	protein_coding	1	1	1	1	2.20273	2.37011	0.763942	2.73437	2.94526	0.9284	0.3532
ENSDARG00000010318	srpx		sushi-repeat containing protein X-linked [Source:ZFIN;Acc:ZDB-GENE-050327-43]	processed_transcript,protein_coding,retained_intron	1	1	1	1	2.20273	2.04026	0.622797	2.44265	3.14068	0.777746	0.436719
ENSDARG00000010331	radx		RPA1 related single stranded DNA binding protein [Source:ZFIN;Acc:ZDB-GENE-081104-212]	protein_coding	1	2.01898	1.56176	1	1	1	0.415435	-2.50004	3.635	-0.687769	0.491599
ENSDARG00000010332	zgc:56231		zgc:56231 [Source:ZFIN;Acc:ZDB-GENE-040426-1914]	protein_coding	1.93244	1	2.75717	1	1	1	0.860545	-3.67193	2.83785	-1.29391	0.195696
ENSDARG00000010347	acer1		alkaline ceramidase 1 [Source:ZFIN;Acc:ZDB-GENE-050417-70]	protein_coding	1	1	1	1	1	1.61193	0.141145	0.255337	4.08047	0.0625753	0.950105
ENSDARG00000010350	c1ql3a		complement component 1, q subcomponent-like 3a [Source:ZFIN;Acc:ZDB-GENE-080417-1]	protein_coding	1	1	1	1	1	1	0
ENSDARG00000010376	slc5a3a		solute carrier family 5 (sodium/myo-inositol cotransporter), member 3a [Source:ZFIN;Acc:ZDB-GENE-090312-3]	protein_coding	1.93244	1	1	1	1	1	0.251162	-1.78241	4.06623	-0.438344	0.661137
ENSDARG00000010381	rnf2		ring finger protein 2 [Source:ZFIN;Acc:ZDB-GENE-030131-5243]	protein_coding	2.89744	3.02837	4.88811	4.94857	4.27476	3.76794	13.1224	0.549122	0.863765	0.635731	0.524952	0.783774
ENSDARG00000010384	lpar5a		lysophosphatidic acid receptor 5a [Source:ZFIN;Acc:ZDB-GENE-030131-1193]	protein_coding	1	1	1.56176	1.53729	2.45189	3.05998	1.55185	2.7107	1.92857	1.40555	0.159859
ENSDARG00000010385	sept4a		septin 4a [Source:ZFIN;Acc:ZDB-GENE-051120-87]	protein_coding	1.93244	2.01898	1.56176	1	1	1	0.666597	-3.20906	2.67346	-1.20034	0.230007
ENSDARG00000010400	lrrfip2		leucine rich repeat (in FLII) interacting protein 2 [Source:ZFIN;Acc:ZDB-GENE-030131-7781]	nonsense_mediated_decay,protein_coding,retained_intron	4.33414	3.35218	4.63525	5.14534	4.93727	4.82859	18.6617	0.824731	0.62951	1.31012	0.190157	0.489047
ENSDARG00000010407	ppp4r4		protein phosphatase 4, regulatory subunit 4 [Source:ZFIN;Acc:ZDB-GENE-041001-164]	protein_coding	3.87961	3.61646	1	1.53729	2.45189	3.05998	4.65591	-1.12938	1.39698	-0.808447	0.418833	0.707045
ENSDARG00000010408	igsf9b		immunoglobulin superfamily, member 9b [Source:ZFIN;Acc:ZDB-GENE-060810-28]	protein_coding	1.93244	2.61021	2.27989	1	1.90136	2.6384	1.99549	-0.601372	1.549	-0.388232	0.697844
ENSDARG00000010411	epn1		epsin 1 [Source:ZFIN;Acc:ZDB-GENE-040426-2680]	protein_coding,retained_intron	5.03954	4.20349	4.57889	4.44986	4.89582	5.02864	19.9868	0.167761	0.588629	0.285003	0.775642	0.909567
ENSDARG00000010415	sirt4		sirtuin 4 [Source:ZFIN;Acc:ZDB-GENE-041010-65]	protein_coding	2.49416	1	2.75717	1.53729	1.90136	2.37011	1.89124	-0.611778	1.52135	-0.402128	0.68759
ENSDARG00000010420	ndrg1b		N-myc downstream regulated 1b [Source:ZFIN;Acc:ZDB-GENE-040426-1648]	protein_coding	1	1	1	1	1	1	0
ENSDARG00000010423	npsn		nephrosin [Source:ZFIN;Acc:ZDB-GENE-040420-2]	protein_coding,retained_intron	2.49416	2.61021	3.52624	1.92788	3.41661	2.6384	4.26601	-0.286198	1.08231	-0.264433	0.791446	0.916854
ENSDARG00000010425	scara5		scavenger receptor class A, member 5 (putative) [Source:ZFIN;Acc:ZDB-GENE-041210-258]	protein_coding	1	1	1.56176	1	2.20273	2.37011	0.885818	1.81924	2.47463	0.735158	0.462243
ENSDARG00000010432	eaf2		ELL associated factor 2 [Source:ZFIN;Acc:ZDB-GENE-040625-179]	processed_transcript,protein_coding,retained_intron	4.57313	4.35591	3.1152	3.33947	3.98962	3.76794	11.0396	-0.472534	0.779464	-0.606229	0.544363	0.796729
ENSDARG00000010434	clu		clusterin [Source:ZFIN;Acc:ZDB-GENE-040426-1774]	protein_coding	4.77811	3.61646	3.74692	2.70319	7.53901	7.49638	55.0081	2.92157	1.03863	2.81291	0.00490955	0.0624159
ENSDARG00000010437	tent5c		terminal nucleotidyltransferase 5C [Source:ZFIN;Acc:ZDB-GENE-030131-5365]	protein_coding	1	2.61021	2.75717	2.48798	2.45189	3.05998	3.01377	0.543279	1.26392	0.429837	0.667314
ENSDARG00000010442	rnf11a		ring finger protein 11a [Source:ZFIN;Acc:ZDB-GENE-040426-1277]	processed_transcript,protein_coding	3.47054	3.35218	3.93828	2.48798	2.20273	2.37011	5.41665	-1.72103	0.929931	-1.85071	0.0642112	0.279312
ENSDARG00000010445	trabd		TraB domain containing [Source:ZFIN;Acc:ZDB-GENE-030131-1301]	protein_coding	2.49416	3.83974	4.18479	2.48798	3.01343	3.65146	7.05793	-0.70648	0.91786	-0.769703	0.441476	0.724364
ENSDARG00000010454	guca1a		guanylate cyclase activator 1A [Source:ZFIN;Acc:ZDB-GENE-011128-5]	protein_coding	1	1	1.56176	1	1	1.61193	0.263021	-0.649371	4.07189	-0.159477	0.873293
ENSDARG00000010472	atp1a2a		ATPase Na+/K+ transporting subunit alpha 2 [Source:ZFIN;Acc:ZDB-GENE-001212-6]	protein_coding	1	1	4.52024	1	1	1.61193	2.82243	-4.34034	2.37609	-1.82667	0.0677496
ENSDARG00000010477	p2rx3a		purinergic receptor P2X, ligand-gated ion channel, 3a [Source:ZFIN;Acc:ZDB-GENE-000427-3]	protein_coding	1	1	1.56176	1	2.45189	2.04026	0.858177	1.77362	2.50311	0.708567	0.478593
ENSDARG00000010478	hsp90aa1.1		heat shock protein 90, alpha (cytosolic), class A member 1, tandem duplicate 1 [Source:ZFIN;Acc:ZDB-GENE-990415-94]	processed_transcript,protein_coding	3.68953	4.8424	5.21836	3.20474	3.63389	3.87571	13.9212	-1.28665	0.719542	-1.78816	0.0737507	0.300246
ENSDARG00000010481	bzw1a		basic leucine zipper and W2 domains 1a [Source:ZFIN;Acc:ZDB-GENE-030131-3951]	protein_coding	5.03954	5.03538	5.06267	6.5554	6.22685	5.95946	43.4426	1.28145	0.500324	2.56124	0.0104298	0.0972633
ENSDARG00000010482	prg4a		proteoglycan 4a [Source:ZFIN;Acc:ZDB-GENE-030131-8295]	protein_coding	4.95755	1	1.56176	1.53729	6.41468	6.99702	31.962	2.76485	1.50735	1.83425	0.0666174	0.284343
ENSDARG00000010487	sae1		SUMO1 activating enzyme subunit 1 [Source:ZFIN;Acc:ZDB-GENE-040625-21]	protein_coding	2.89744	2.61021	3.2656	3.05613	3.41661	3.65146	5.76578	0.529797	0.885286	0.598447	0.549542	0.798137
ENSDARG00000010514	cxcr5		chemokine (C-X-C motif) receptor 5 [Source:ZFIN;Acc:ZDB-GENE-070302-8]	protein_coding	1	1	1.56176	1	1	1	0.121876	-1.61115	4.07189	-0.395677	0.692343
ENSDARG00000010515	dvl1a		dishevelled segment polarity protein 1a [Source:ZFIN;Acc:ZDB-GENE-090312-40]	protein_coding	2.49416	4.20349	3.2656	1.92788	1.90136	1	4.31101	-2.9172	1.29399	-2.25442	0.0241697	0.160429
ENSDARG00000010516	rpl21		ribosomal protein L21 [Source:ZFIN;Acc:ZDB-GENE-030131-8512]	protein_coding	7.54947	7.52915	8.48805	9.84945	9.10452	9.23651	381.174	1.53661	0.491611	3.12566	0.00177407	0.0308663
ENSDARG00000010519	per3		period circadian clock 3 [Source:ZFIN;Acc:ZDB-GENE-000804-1]	protein_coding,retained_intron	5.6741	5.12298	6.89619	4.81619	6.21004	6.45261	51.0664	-0.123929	0.679916	-0.182271	0.85537	0.944214
ENSDARG00000010524	si:ch211-282j22.3		si:ch211-282j22.3 [Source:ZFIN;Acc:ZDB-GENE-091113-49]	protein_coding	3.21226	3.83974	3.74692	1.92788	3.01343	3.05998	6.1281	-1.15187	0.912592	-1.2622	0.206877	0.507704
ENSDARG00000010531	scamp4		secretory carrier membrane protein 4 [Source:ZFIN;Acc:ZDB-GENE-050913-40]	protein_coding	4.87061	4.61957	5.81434	6.14136	4.76379	4.53182	29.8695	0.170734	0.715278	0.238696	0.811341	0.92411
ENSDARG00000010553	mmgt1		membrane magnesium transporter 1 [Source:ZFIN;Acc:ZDB-GENE-040801-65]	protein_coding,retained_intron	2.89744	3.83974	3.52624	4.56435	3.01343	3.23208	8.6145	0.395962	0.898394	0.440745	0.659398	0.856004
ENSDARG00000010555	pdha1b		pyruvate dehydrogenase E1 alpha 1 subunit b [Source:ZFIN;Acc:ZDB-GENE-040718-96]	protein_coding	2.49416	1	1	1	1	1.61193	0.64347	-1.83511	3.26169	-0.562626	0.573689
ENSDARG00000010556	mmp25b		matrix metallopeptidase 25b [Source:ZFIN;Acc:ZDB-GENE-100308-4]	protein_coding	1	3.35218	3.2656	1.53729	1.51996	2.6384	2.95642	-1.44936	1.45968	-0.992927	0.320745
ENSDARG00000010563	spopla		speckle-type POZ protein-like a [Source:ZFIN;Acc:ZDB-GENE-050320-3]	protein_coding	2.49416	2.01898	3.74692	2.70319	3.73138	3.05998	5.2263	0.292834	1.02407	0.285951	0.774916	0.909567
ENSDARG00000010565	aqp4		aquaporin 4 [Source:ZFIN;Acc:ZDB-GENE-040724-152]	protein_coding	1	1	1.56176	1	1	1	0.121876	-1.61115	4.07189	-0.395677	0.692343
ENSDARG00000010571	ezh2		enhancer of zeste 2 polycomb repressive complex 2 subunit [Source:ZFIN;Acc:ZDB-GENE-041111-259]	protein_coding	2.49416	1	3.74692	3.87133	3.98962	3.52475	6.85857	1.16642	1.02904	1.13351	0.257001	0.56527
ENSDARG00000010572	slc25a25a		solute carrier family 25 (mitochondrial carrier; phosphate carrier), member 25a [Source:ZFIN;Acc:ZDB-GENE-040426-2396]	processed_transcript,protein_coding,retained_intron	5.45257	4.61957	5.39197	4.3255	5.44811	4.59626	25.1188	-0.365513	0.604812	-0.604342	0.545616	0.797047
ENSDARG00000010583	pard3ab		par-3 family cell polarity regulator alpha, b [Source:ZFIN;Acc:ZDB-GENE-030925-47]	processed_transcript,protein_coding	5.62182	6.24616	6.01884	4.81619	4.39865	4.53182	34.206	-1.46867	0.524015	-2.80272	0.00506738	0.0634982
ENSDARG00000010586	tex9		testis expressed 9 [Source:ZFIN;Acc:ZDB-GENE-110623-3]	protein_coding	1.93244	1	1	1	1.51996	1	0.364665	-0.817161	3.84663	-0.212436	0.831767
ENSDARG00000010591	foxn4		forkhead box N4 [Source:ZFIN;Acc:ZDB-GENE-990415-277]	processed_transcript,protein_coding	1	2.01898	1.56176	1	1	1.61193	0.556579	-1.53049	2.88584	-0.530343	0.595874
ENSDARG00000010596	slc7a6os		solute carrier family 7, member 6 opposite strand [Source:ZFIN;Acc:ZDB-GENE-041114-32]	protein_coding	4.19795	3.83974	3.4018	4.38902	4.51273	4.3192	12.9533	0.656978	0.674223	0.974422	0.329847	0.631269
ENSDARG00000010601	mtmr10		myotubularin related protein 10 [Source:ZFIN;Acc:ZDB-GENE-061103-52]	protein_coding	3.87961	4.49375	3.52624	3.7795	4.06636	3.23208	10.5083	-0.313664	0.75239	-0.416891	0.676758	0.861183
ENSDARG00000010602	zgc:112294		zgc:112294 [Source:ZFIN;Acc:ZDB-GENE-050522-418]	protein_coding	1.93244	1	1	1	1	1.61193	0.392307	-0.815532	3.75449	-0.217215	0.828041
ENSDARG00000010603	kctd9b		potassium channel tetramerization domain containing 9b [Source:ZFIN;Acc:ZDB-GENE-040718-238]	protein_coding	2.49416	2.61021	2.75717	1.92788	1.90136	2.37011	2.60746	-0.923394	1.21333	-0.761043	0.446631
ENSDARG00000010610	sarm1		sterile alpha and TIR motif containing 1 [Source:ZFIN;Acc:ZDB-GENE-040219-1]	protein_coding	1	1	1.56176	1	1	1	0.121876	-1.61115	4.07189	-0.395677	0.692343
ENSDARG00000010619	themis		thymocyte selection associated [Source:ZFIN;Acc:ZDB-GENE-041008-160]	protein_coding	1	1	1.56176	1	3.1607	2.6384	1.59448	2.76787	2.18149	1.2688	0.204513
ENSDARG00000010625	clic2		chloride intracellular channel 2 [Source:ZFIN;Acc:ZDB-GENE-040718-299]	protein_coding	3.21226	3.02837	3.52624	4.1894	4.33803	4.39361	10.352	1.19171	0.72076	1.65341	0.0982471	0.351295
ENSDARG00000010630	hoxb6a		homeobox B6a [Source:ZFIN;Acc:ZDB-GENE-990415-106]	protein_coding	1	1	1	1	1	1	0
ENSDARG00000010641	slc20a1b		solute carrier family 20 (phosphate transporter), member 1b [Source:ZFIN;Acc:ZDB-GENE-030131-260]	processed_transcript,protein_coding	6.697	7.0144	7.00713	8.43021	7.16447	6.76443	130.289	0.755693	0.599162	1.26125	0.207219	0.507777
ENSDARG00000010654	arhgap42b		Rho GTPase activating protein 42b [Source:ZFIN;Acc:ZDB-GENE-120217-5]	protein_coding	1.93244	1	3.2656	1.53729	2.45189	3.05998	2.65615	0.0727545	1.46655	0.0496093	0.960434
ENSDARG00000010655	ppm1k		protein phosphatase, Mg2+/Mn2+ dependent, 1K [Source:ZFIN;Acc:ZDB-GENE-050306-8]	nonsense_mediated_decay,protein_coding,retained_intron	2.49416	3.35218	2.53818	3.87133	3.52934	4.53182	8.04287	1.50738	0.883884	1.70541	0.0881184	0.33242
ENSDARG00000010658	insig1		insulin induced gene 1 [Source:ZFIN;Acc:ZDB-GENE-030131-6121]	protein_coding,retained_intron	2.49416	2.61021	1.96506	3.87133	2.8494	3.65146	5.23304	1.63601	1.04613	1.56387	0.117849	0.382247
ENSDARG00000010662	fbxo36a		F-box protein 36a [Source:ZFIN;Acc:ZDB-GENE-060929-986]	protein_coding	1	1	1	1	1	1.61193	0.141145	0.255337	4.08047	0.0625753	0.950105
ENSDARG00000010673	trim16		tripartite motif containing 16 [Source:ZFIN;Acc:ZDB-GENE-090512-6]	protein_coding	2.49416	3.61646	2.75717	1	5.4765	5.16235	12.6578	1.99703	1.27789	1.56276	0.11811	0.38265
ENSDARG00000010680	gngt2a		guanine nucleotide binding protein (G protein), gamma transducing activity polypeptide 2a [Source:ZFIN;Acc:ZDB-GENE-030131-7595]	protein_coding	3.21226	1	1.56176	2.23494	1.90136	2.04026	2.02312	-0.288871	1.56489	-0.184595	0.853547
ENSDARG00000010681	tjap1		tight junction associated protein 1 (peripheral) [Source:ZFIN;Acc:ZDB-GENE-081107-47]	protein_coding	6.90816	6.28466	7.5953	6.36319	5.3594	4.39361	70.8224	-1.43837	0.676369	-2.12661	0.0334522	0.193415
ENSDARG00000010700	il17d		interleukin 17d [Source:ZFIN;Acc:ZDB-GENE-061031-4]	protein_coding	1	1	1.56176	1	1	1	0.121876	-1.61115	4.07189	-0.395677	0.692343
ENSDARG00000010701	crygs4		crystallin, gamma S4 [Source:ZFIN;Acc:ZDB-GENE-050223-2]	protein_coding,retained_intron	1	1	1	1.53729	1	1	0.129099	0.255337	4.08047	0.0625753	0.950105
ENSDARG00000010710	msi1		musashi RNA-binding protein 1 [Source:ZFIN;Acc:ZDB-GENE-050320-86]	protein_coding,retained_intron	1	1	1.56176	1.92788	1.51996	2.04026	0.775865	1.58432	2.24048	0.707134	0.479483
ENSDARG00000010712	npffr1l3		neuropeptide FF receptor 1 like 3 [Source:ZFIN;Acc:ZDB-GENE-070424-44]	protein_coding	1	2.01898	1	1	1	1	0.293558	-1.78241	4.06623	-0.438344	0.661137
ENSDARG00000010717	chchd10		coiled-coil-helix-coiled-coil-helix domain containing 10 [Source:ZFIN;Acc:ZDB-GENE-040426-1753]	protein_coding	1	2.01898	3.4018	3.05613	3.1607	3.05998	4.04903	0.779538	1.20299	0.648003	0.516983	0.778373
ENSDARG00000010721	sept6		septin 6 [Source:ZFIN;Acc:ZDB-GENE-030131-1414]	protein_coding	5.32758	5.79122	6.0606	6.725	5.95141	5.63073	50.2241	0.448283	0.559583	0.801102	0.423073	0.710599
ENSDARG00000010727	ttyh2l		tweety homolog 2, like [Source:ZFIN;Acc:ZDB-GENE-040426-2394]	protein_coding	5.26078	5.20557	6.14066	3.7795	3.82269	4.06974	24.0322	-1.86461	0.589858	-3.16112	0.00157163	0.0284162
ENSDARG00000010728	scin		scinderin [Source:ZFIN;Acc:ZDB-GENE-060503-6]	protein_coding	2.89744	1	1.56176	1	3.52934	3.65146	3.53534	1.63832	1.6627	0.985335	0.32446	0.626809
ENSDARG00000010729	CABZ01073795.1		interferon-induced protein 44 [Source:NCBI gene;Acc:795887]	protein_coding	7.74544	7.51303	4.52024	7.64128	5.4765	4.82859	95.2633	-0.627388	0.977722	-0.641683	0.521079	0.78091
ENSDARG00000010732	xrcc4		X-ray repair complementing defective repair in Chinese hamster cells 4 [Source:ZFIN;Acc:ZDB-GENE-040426-1755]	protein_coding	1.93244	3.02837	2.94726	3.5762	2.8494	3.23208	4.95221	0.714761	0.992434	0.72021	0.471395	0.747071
ENSDARG00000010738	zgc:101716		zgc:101716 [Source:ZFIN;Acc:ZDB-GENE-041114-135]	processed_transcript,protein_coding	1	2.61021	2.53818	2.23494	3.01343	1.61193	2.39758	0.293248	1.44816	0.202497	0.839528
ENSDARG00000010745	dnaja2b		DnaJ heat shock protein family (Hsp40) member A2b [Source:ZFIN;Acc:ZDB-GENE-030131-2884]	protein_coding	4.67926	5.94336	5.45596	3.95766	4.33803	4.53182	24.2838	-1.25547	0.612028	-2.05133	0.0402343	0.213038
ENSDARG00000010752	acsl4b		acyl-CoA synthetase long chain family member 4b [Source:ZFIN;Acc:ZDB-GENE-030131-6493]	protein_coding	4.57313	4.03305	4.39525	3.7795	5.32857	4.88126	17.8485	0.463534	0.677829	0.683851	0.494069	0.76431
ENSDARG00000010756	nod2		nucleotide-binding oligomerization domain containing 2 [Source:ZFIN;Acc:ZDB-GENE-061108-4]	processed_transcript,protein_coding	1	3.02837	2.27989	2.23494	2.8494	2.04026	2.59691	0.173202	1.36967	0.126455	0.899372
ENSDARG00000010758	capn12		calpain 12 [Source:ZFIN;Acc:ZDB-GENE-050419-245]	protein_coding	4.57313	4.61957	1.96506	1	4.06636	4.98116	12.3684	-0.118891	1.31382	-0.090492	0.927896	0.972536
ENSDARG00000010764	flj13639		flj13639 [Source:ZFIN;Acc:ZDB-GENE-030131-8104]	protein_coding	1.93244	2.01898	1	1	1	1.61193	0.685866	-1.90057	2.77166	-0.685716	0.492892
ENSDARG00000010767	epha4l		eph receptor A4, like [Source:ZFIN;Acc:ZDB-GENE-990415-61]	protein_coding	1.93244	1	1	1	2.20273	1.61193	0.732815	1.03759	2.65374	0.390992	0.695803
ENSDARG00000010770	sox19a		SRY (sex determining region Y)-box 19a [Source:ZFIN;Acc:ZDB-GENE-980526-102]	processed_transcript,protein_coding	1	2.01898	1.96506	1	1	2.37011	0.960745	-0.391224	2.48425	-0.157482	0.874865
ENSDARG00000010773	pnpla6		patatin-like phospholipase domain containing 6 [Source:ZFIN;Acc:ZDB-GENE-050107-4]	protein_coding	3.68953	5.35778	5.39197	3.5762	4.71695	4.53182	19.6244	-0.722449	0.720291	-1.003	0.315863	0.619291
ENSDARG00000010779	tlk2		tousled-like kinase 2 [Source:ZFIN;Acc:ZDB-GENE-060623-36]	protein_coding	5.32758	4.8424	5.51723	4.03911	4.56656	4.65794	22.7053	-0.888985	0.55867	-1.59125	0.111553	0.372167
ENSDARG00000010782	zgc:55621		zgc:55621 [Source:ZFIN;Acc:ZDB-GENE-040426-762]	protein_coding	1	1	1	1	1	1	0
ENSDARG00000010784	ppp1r12a		protein phosphatase 1, regulatory subunit 12A [Source:ZFIN;Acc:ZDB-GENE-041011-3]	protein_coding	6.11331	6.46311	6.42271	5.18167	5.99132	6.14322	54.4864	-0.545971	0.489645	-1.11503	0.264836	0.57171
ENSDARG00000010785	thbs1b		thrombospondin 1b [Source:ZFIN;Acc:ZDB-GENE-020708-1]	processed_transcript,protein_coding	3.87961	4.49375	4.63525	3.05613	5.23194	5.02864	17.2693	0.336368	0.777419	0.432673	0.665253	0.85825
ENSDARG00000010789	homer3b		homer scaffold protein 3b [Source:ZFIN;Acc:ZDB-GENE-040426-739]	protein_coding	3.47054	3.83974	2.27989	3.20474	4.80916	5.24506	12.6196	1.52656	0.912222	1.67345	0.094239	0.344629
ENSDARG00000010791	dla		deltaA [Source:ZFIN;Acc:ZDB-GENE-980526-29]	protein_coding	1.93244	3.02837	1	1	1.51996	1	1.24534	-2.97286	2.41128	-1.23289	0.217615
ENSDARG00000010792	cdc25b		cell division cycle 25B [Source:ZFIN;Acc:ZDB-GENE-000330-5]	protein_coding	4.77811	3.35218	5.02097	4.50824	3.63389	3.05998	13.7687	-0.754208	0.80163	-0.940843	0.346785	0.647697
ENSDARG00000010794	tfeb		transcription factor EB [Source:ZFIN;Acc:ZDB-GENE-090807-3]	protein_coding	6.18712	5.89441	5.51723	5.66488	4.89582	4.88126	37.8945	-0.716229	0.560501	-1.27784	0.201307	0.501433
ENSDARG00000010816	slc7a14a		solute carrier family 7, member 14a [Source:ZFIN;Acc:ZDB-GENE-070912-112]	protein_coding	1	2.01898	1.56176	1	1	1.61193	0.556579	-1.53049	2.88584	-0.530343	0.595874
ENSDARG00000010823	memo1		mediator of cell motility 1 [Source:ZFIN;Acc:ZDB-GENE-030131-5571]	protein_coding,retained_intron	5.62182	5.62112	4.84096	4.90578	3.98962	3.05998	23.3596	-1.30821	0.730561	-1.79069	0.0733433	0.299326
ENSDARG00000010831	churc1		churchill domain containing 1 [Source:ZFIN;Acc:ZDB-GENE-041001-150]	protein_coding	4.33414	2.61021	3.93828	3.68142	3.98962	4.06974	10.1463	0.131086	0.767576	0.170779	0.864397	0.947954
ENSDARG00000010841	fshb		follicle stimulating hormone subunit beta [Source:ZFIN;Acc:ZDB-GENE-040806-1]	protein_coding	1	1	1	1	1	1	0
ENSDARG00000010844	kras		v-Ki-ras2 Kirsten rat sarcoma viral oncogene homolog [Source:ZFIN;Acc:ZDB-GENE-040808-67]	protein_coding	4.45858	4.03305	3.2656	2.70319	4.85314	5.2043	14.6146	0.636136	0.879399	0.723375	0.469449	0.745989
ENSDARG00000010862	amt		aminomethyltransferase [Source:ZFIN;Acc:ZDB-GENE-041010-114]	protein_coding	1.93244	1	1	1	1.90136	2.04026	0.760457	1.10608	2.59577	0.42611	0.670028
ENSDARG00000010873	DDX17	DDX17	si:dkey-156n14.5 [Source:ZFIN;Acc:ZDB-GENE-030131-18]	protein_coding	3.68953	4.35591	5.576	3.46268	4.89582	4.93208	18.733	-0.229852	0.773624	-0.297111	0.766382	0.90614
ENSDARG00000010878	cdkn1ca		cyclin-dependent kinase inhibitor 1Ca [Source:ZFIN;Acc:ZDB-GENE-040123-1]	protein_coding	4.57313	3.61646	2.27989	3.46268	4.13922	2.86454	8.88713	-0.20845	0.959806	-0.217179	0.828069	0.931532
ENSDARG00000010905	mettl13		methyltransferase like 13 [Source:ZFIN;Acc:ZDB-GENE-060929-60]	protein_coding	1	2.61021	1.96506	2.48798	1.51996	1.61193	1.60191	-0.0646516	1.68608	-0.0383443	0.969413
ENSDARG00000010918	nprl3		NPR3-like, GATOR1 complex subunit [Source:ZFIN;Acc:ZDB-GENE-030131-1348]	nonsense_mediated_decay,protein_coding	2.49416	3.83974	3.1152	2.70319	1	2.6384	4.32688	-1.36366	1.24889	-1.09189	0.27488	0.581807
ENSDARG00000010925	HTRA3	HTRA3	HtrA serine peptidase 3b [Source:NCBI gene;Acc:573378]	protein_coding	1.93244	1	2.75717	1	1.90136	1	1.08755	-1.94711	2.35662	-0.82623	0.408674
ENSDARG00000010933	cacna1fa		calcium channel, voltage-dependent, L type, alpha 1F subunit a [Source:ZFIN;Acc:ZDB-GENE-091204-7]	protein_coding	1.93244	2.01898	1	1	1	1	0.544721	-2.89634	3.3749	-0.8582	0.390782
ENSDARG00000010934	syt14a		synaptotagmin XIVa [Source:ZFIN;Acc:ZDB-GENE-090313-200]	protein_coding	1	1	1.56176	1	1	1	0.121876	-1.61115	4.07189	-0.395677	0.692343
ENSDARG00000010936	abcb4		ATP-binding cassette, sub-family B (MDR/TAP), member 4 [Source:ZFIN;Acc:ZDB-GENE-080204-52]	protein_coding	1.93244	3.35218	1.56176	1	1	1.61193	1.68842	-3.42742	2.02809	-1.68998	0.0910326
ENSDARG00000010940	BX957278.1			protein_coding	1.93244	2.01898	1	1	1.90136	1.61193	0.912871	-0.421313	2.26068	-0.186366	0.852158
ENSDARG00000010941	pomgnt2		protein O-linked mannose N-acetylglucosaminyltransferase 2 (beta 1,4-) [Source:ZFIN;Acc:ZDB-GENE-050522-242]	protein_coding	1.93244	2.61021	1	1.92788	1	1	1.09648	-1.6204	2.458	-0.659236	0.509744
ENSDARG00000010945	rapgef6		Rap guanine nucleotide exchange factor (GEF) 6 [Source:ZFIN;Acc:ZDB-GENE-030131-6972]	protein_coding	2.89744	3.61646	3.74692	1.92788	2.66429	2.37011	4.93294	-1.5637	0.983397	-1.59011	0.111811	0.372579
ENSDARG00000010946	cbsb		cystathionine-beta-synthase b [Source:ZFIN;Acc:ZDB-GENE-021030-3]	protein_coding	4.95755	4.03305	4.74177	4.67042	4.71695	4.98116	19.729	0.170818	0.584047	0.292474	0.769925	0.907933
ENSDARG00000010948	kif11		kinesin family member 11 [Source:ZFIN;Acc:ZDB-GENE-020426-1]	protein_coding,retained_intron	1.93244	1	1.56176	4.86168	1	2.37011	4.66943	3.46658	1.86479	1.85897	0.0630314	0.27592
ENSDARG00000010953	ndel1a		nudE neurodevelopment protein 1-like 1a [Source:ZFIN;Acc:ZDB-GENE-040115-2]	protein_coding	4.33414	3.35218	2.75717	3.95766	4.33803	3.23208	9.60329	0.35745	0.853158	0.418972	0.675237	0.861183
ENSDARG00000010956	sh3glb1b		SH3-domain GRB2-like endophilin B1b [Source:ZFIN;Acc:ZDB-GENE-030131-6851]	protein_coding,retained_intron	7.05337	5.42825	5.25479	6.14136	5.29707	5.02864	47.3715	-0.598356	0.7118	-0.840624	0.400559	0.692984
ENSDARG00000010957	mpp2b		membrane protein, palmitoylated 2b (MAGUK p55 subfamily member 2) [Source:ZFIN;Acc:ZDB-GENE-040704-70]	protein_coding,retained_intron	1	2.01898	1.56176	1	2.66429	1.61193	1.12409	0.868847	2.15352	0.403455	0.686613
ENSDARG00000010958	glmnb		glomulin, FKBP associated protein b [Source:ZFIN;Acc:ZDB-GENE-080723-14]	protein_coding,retained_intron	1	1	1	1	1	1	0
ENSDARG00000010962	fkbp7		FK506 binding protein 7 [Source:ZFIN;Acc:ZDB-GENE-030616-182]	protein_coding,retained_intron	1	1	1.56176	1	4.27476	4.77392	5.7794	4.69859	1.86376	2.52103	0.0117013	0.105389
ENSDARG00000010965	psma8		proteasome subunit alpha 8 [Source:ZFIN;Acc:ZDB-GENE-040426-2194]	protein_coding,retained_intron	5.32758	5.42825	5.42432	7.25469	5.66103	5.88403	51.9237	1.11883	0.639315	1.75004	0.080111	0.316196
ENSDARG00000010977	rab34b		RAB34, member RAS oncogene family b [Source:ZFIN;Acc:ZDB-GENE-091118-61]	protein_coding,retained_intron	6.8181	6.16593	6.61715	6.23076	6.24347	5.43321	63.2208	-0.553749	0.497891	-1.11219	0.266056	0.573323
ENSDARG00000010978	trmt1		tRNA methyltransferase 1 [Source:ZFIN;Acc:ZDB-GENE-060810-40]	protein_coding,retained_intron	1.93244	2.01898	2.53818	2.23494	2.45189	3.05998	2.7204	0.633695	1.23293	0.513976	0.607269
ENSDARG00000010981	zdhhc3a		zinc finger, DHHC-type containing 3a [Source:ZFIN;Acc:ZDB-GENE-040718-484]	protein_coding	4.04754	3.02837	2.27989	2.48798	3.01343	3.05998	5.41339	-0.539318	1.00501	-0.536629	0.591524	0.819296
ENSDARG00000011000	gtf2a1		general transcription factor IIA, 1 [Source:ZFIN;Acc:ZDB-GENE-030131-2694]	protein_coding,retained_intron	4.04754	4.03305	4.97803	5.66488	5.38958	5.32329	25.116	1.09469	0.588445	1.86031	0.0628419	0.275558
ENSDARG00000011020	hnrnpa1a		heterogeneous nuclear ribonucleoprotein A1a [Source:ZFIN;Acc:ZDB-GENE-040426-1546]	protein_coding	2.89744	4.49375	5.576	4.67042	4.39865	4.53182	18.2157	-0.174939	0.78276	-0.22349	0.823154	0.92928
ENSDARG00000011023	pdlim3a		PDZ and LIM domain 3a [Source:ZFIN;Acc:ZDB-GENE-050505-1]	protein_coding	1	1	1	1	1	1	0
ENSDARG00000011026	zgc:92907		zgc:92907 [Source:ZFIN;Acc:ZDB-GENE-040718-161]	protein_coding,retained_intron	1	1	1.96506	1.92788	1	1.61193	0.643094	0.31472	2.74083	0.114827	0.908583
ENSDARG00000011027	fgfr1a		fibroblast growth factor receptor 1a [Source:ZFIN;Acc:ZDB-GENE-980526-255]	nonsense_mediated_decay,protein_coding,retained_intron	3.87961	3.02837	2.53818	2.23494	4.39865	4.7171	9.257	1.0118	1.00187	1.00991	0.312538	0.616332
ENSDARG00000011042	pgbd5		piggyBac transposable element derived 5 [Source:ZFIN;Acc:ZDB-GENE-040724-229]	protein_coding	2.89744	4.94212	6.27088	2.70319	2.20273	2.04026	15.7598	-3.53514	1.01471	-3.4839	0.000494159	0.0124204
ENSDARG00000011049	slc17a9b		solute carrier family 17 (vesicular nucleotide transporter), member 9b [Source:ZFIN;Acc:ZDB-GENE-040718-380]	protein_coding,retained_intron	4.04754	3.61646	3.4018	2.89043	3.01343	2.86454	6.84881	-0.979738	0.824584	-1.18816	0.23477	0.539853
ENSDARG00000011055	fbxo9		F-box protein 9 [Source:ZFIN;Acc:ZDB-GENE-030131-4194]	protein_coding	6.11331	5.35778	5.83855	5.5305	4.27476	5.11914	34.9108	-0.762822	0.595864	-1.28019	0.200477	0.50062
ENSDARG00000011065	camk2b1		calcium/calmodulin-dependent protein kinase (CaM kinase) II beta 1 [Source:ZFIN;Acc:ZDB-GENE-030131-9588]	protein_coding	3.68953	4.03305	4.68949	4.1894	3.63389	4.15778	12.4118	-0.224703	0.69377	-0.323886	0.746024	0.89519
ENSDARG00000011066	glra3		glycine receptor, alpha 3 [Source:ZFIN;Acc:ZDB-GENE-020402-1]	protein_coding	1	1	1	1	1	1	0
ENSDARG00000011072	ddx11		DEAD/H (Asp-Glu-Ala-Asp/His) box helicase 11 [Source:ZFIN;Acc:ZDB-GENE-041114-191]	protein_coding	3.68953	2.01898	1.96506	2.23494	1.51996	1	2.54508	-1.98893	1.56827	-1.26823	0.204717
ENSDARG00000011076	zgc:91968		zgc:91968 [Source:ZFIN;Acc:ZDB-GENE-040704-1]	protein_coding	10.081	9.6338	9.90667	7.8644	8.10975	7.85352	484.907	-1.95244	0.366431	-5.32827	9.91542e-08	9.46463e-06
ENSDARG00000011079	wdr3		WD repeat domain 3 [Source:ZFIN;Acc:ZDB-GENE-030131-9830]	processed_transcript,protein_coding,retained_intron	3.87961	4.49375	4.63525	5.96501	3.98962	4.39361	20.625	0.764652	0.787583	0.970885	0.331606	0.633017
ENSDARG00000011083	si:dkey-42l23.2		si:dkey-42l23.2 [Source:ZFIN;Acc:ZDB-GENE-131121-582]	protein_coding	1	1	1	1	1.51996	2.37011	0.536937	2.21859	3.36077	0.660144	0.509161
ENSDARG00000011088	si:ch211-288d18.1		si:ch211-288d18.1 [Source:ZFIN;Acc:ZDB-GENE-060503-323]	protein_coding	1	2.61021	1.96506	3.33947	2.45189	2.86454	3.15249	1.54224	1.31785	1.17027	0.24189
ENSDARG00000011091	drd2b		dopamine receptor D2b [Source:ZFIN;Acc:ZDB-GENE-030910-2]	protein_coding	1.93244	1	1	1	1	1	0.251162	-1.78241	4.06623	-0.438344	0.661137
ENSDARG00000011094	ccna2		cyclin A2 [Source:ZFIN;Acc:ZDB-GENE-020418-1]	protein_coding	1	1	3.1152	3.68142	1.90136	2.04026	2.91161	1.07129	1.65665	0.646658	0.517853
ENSDARG00000011113	chrna10a		cholinergic receptor, nicotinic, alpha 10a [Source:ZFIN;Acc:ZDB-GENE-060503-725]	protein_coding	1	1	1	1	1	1	0
ENSDARG00000011122	pptc7a		PTC7 protein phosphatase homolog a [Source:ZFIN;Acc:ZDB-GENE-041114-74]	protein_coding	6.84115	6.91972	6.72497	6.31494	7.19897	6.98504	92.5955	0.0311273	0.448468	0.0694081	0.944665	0.979339
ENSDARG00000011125	snrpb		small nuclear ribonucleoprotein polypeptides B and B1 [Source:ZFIN;Acc:ZDB-GENE-040426-1819]	protein_coding	3.87961	5.20557	4.57889	6.14136	4.51273	4.98116	26.0394	0.800693	0.736635	1.08696	0.277054	0.583752
ENSDARG00000011141	dpysl5a		dihydropyrimidinase-like 5a [Source:ZFIN;Acc:ZDB-GENE-030131-3136]	protein_coding	1.93244	3.02837	1	1.53729	1.90136	1	1.48794	-1.53731	2.01686	-0.76223	0.445923
ENSDARG00000011146	uqcrb		ubiquinol-cytochrome c reductase binding protein [Source:ZFIN;Acc:ZDB-GENE-050522-542]	protein_coding	1.93244	3.02837	3.6408	4.3255	3.52934	2.6384	6.86756	0.774131	1.00696	0.768777	0.442026	0.724689
ENSDARG00000011152	rpp14		ribonuclease P/MRP 14 subunit [Source:ZFIN;Acc:ZDB-GENE-050522-182]	processed_transcript,protein_coding	1	1	1.96506	3.87133	2.45189	3.05998	3.35201	3.17565	1.58053	2.00923	0.0445128
ENSDARG00000011157	arhgef18a		rho/rac guanine nucleotide exchange factor (GEF) 18a [Source:ZFIN;Acc:ZDB-GENE-040516-14]	protein_coding	2.49416	2.61021	2.53818	1	3.73138	3.76794	4.60507	0.951327	1.31458	0.723674	0.469266	0.745978
ENSDARG00000011163	sema3fa		sema domain, immunoglobulin domain (Ig), short basic domain, secreted, (semaphorin) 3Fa [Source:ZFIN;Acc:ZDB-GENE-050513-1]	protein_coding	3.21226	2.01898	1.56176	3.68142	3.73138	4.15778	6.56197	1.96892	1.03293	1.90616	0.0566297	0.258845
ENSDARG00000011166	cahz		carbonic anhydrase [Source:ZFIN;Acc:ZDB-GENE-980526-39]	protein_coding,retained_intron	1	1	2.94726	4.81619	2.20273	2.6384	5.3802	2.42269	1.52876	1.58475	0.113024	0.373919
ENSDARG00000011170	ndrg2		NDRG family member 2 [Source:ZFIN;Acc:ZDB-GENE-041212-15]	protein_coding	8.65012	8.41253	8.64727	5.96501	7.83059	7.78606	222.136	-1.19962	0.569891	-2.105	0.0352912	0.19859
ENSDARG00000011171	si:ch211-12m10.1		si:ch211-12m10.1 [Source:ZFIN;Acc:ZDB-GENE-060503-100]	protein_coding	2.49416	2.61021	1	1	1	1.61193	1.23059	-2.92391	2.36836	-1.23457	0.216991
ENSDARG00000011175	atp6v1d		ATPase H+ transporting V1 subunit D [Source:ZFIN;Acc:ZDB-GENE-040426-727]	protein_coding	6.74666	7.1457	6.19791	6.23076	5.91037	4.88126	65.4016	-0.996648	0.593704	-1.67869	0.0932115	0.342463
ENSDARG00000011188	acvr2aa		activin A receptor type 2Aa [Source:ZFIN;Acc:ZDB-GENE-980526-227]	protein_coding,retained_intron	4.95755	4.20349	5.68682	4.86168	4.61845	4.46437	22.2104	-0.450981	0.621983	-0.72507	0.468409	0.745156
ENSDARG00000011190	fgfr1b		fibroblast growth factor receptor 1b [Source:ZFIN;Acc:ZDB-GENE-060503-14]	protein_coding	1.93244	1	3.52624	1	1.90136	2.86454	2.40266	-0.76811	1.743	-0.440682	0.659443
ENSDARG00000011196	dnajc11a		DnaJ (Hsp40) homolog, subfamily C, member 11a [Source:ZFIN;Acc:ZDB-GENE-030131-1673]	protein_coding	3.21226	2.61021	3.1152	4.50824	4.06636	3.65146	8.75516	1.35329	0.817889	1.65461	0.0980041	0.350726
ENSDARG00000011201	rplp2l		ribosomal protein, large P2, like [Source:ZFIN;Acc:ZDB-GENE-070327-2]	protein_coding	7.96065	8.52132	8.6404	10.2152	9.13602	9.24659	461.197	1.23868	0.513955	2.4101	0.0159483	0.126706
ENSDARG00000011219	akt2		v-akt murine thymoma viral oncogene homolog 2 [Source:ZFIN;Acc:ZDB-GENE-031007-5]	protein_coding	4.77811	5.62112	4.57889	4.03911	4.71695	4.39361	20.8555	-0.717572	0.630119	-1.13879	0.254791	0.562357
ENSDARG00000011222	ccdc28b		coiled-coil domain containing 28B [Source:ZFIN;Acc:ZDB-GENE-060208-3]	protein_coding	1	1	1	2.48798	1	1	0.516394	2.16928	3.9722	0.546115	0.584987
ENSDARG00000011233	pcyt1aa		phosphate cytidylyltransferase 1, choline, alpha a [Source:ZFIN;Acc:ZDB-GENE-050417-108]	protein_coding	4.33414	3.61646	4.02521	3.87133	3.52934	2.04026	9.14576	-0.791107	0.865786	-0.913745	0.360851	0.661336
ENSDARG00000011235	otx2b		orthodenticle homeobox 2b [Source:ZFIN;Acc:ZDB-GENE-980526-406]	protein_coding	1	1	1	1	1	1	0
ENSDARG00000011239	ppp1r14aa		protein phosphatase 1, regulatory (inhibitor) subunit 14Aa [Source:ZFIN;Acc:ZDB-GENE-050417-413]	protein_coding	1	1	1	1.53729	1.51996	1.61193	0.383746	1.74021	3.10895	0.559742	0.575655
ENSDARG00000011240	ift46		intraflagellar transport 46 homolog (Chlamydomonas) [Source:ZFIN;Acc:ZDB-GENE-080102-3]	nonsense_mediated_decay,protein_coding	1.93244	2.61021	2.27989	1.92788	2.45189	2.86454	2.62184	0.257552	1.24498	0.206873	0.836109
ENSDARG00000011245	esrp1		epithelial splicing regulatory protein 1 [Source:ZFIN;Acc:ZDB-GENE-070112-1732]	protein_coding	3.47054	4.35591	3.6408	1	5.41914	6.00764	18.9006	1.39519	1.21426	1.149	0.250555	0.558117
ENSDARG00000011246	krr1		KRR1, small subunit (SSU) processome component, homolog (yeast) [Source:ZFIN;Acc:ZDB-GENE-060623-10]	protein_coding	2.89744	2.01898	3.4018	3.7795	3.73138	4.59626	8.26179	1.41661	0.873925	1.62098	0.105023	0.362289
ENSDARG00000011247	rnpc3		RNA-binding region (RNP1, RRM) containing 3 [Source:ZFIN;Acc:ZDB-GENE-060312-35]	protein_coding	3.87961	3.61646	4.18479	3.68142	3.29433	3.23208	8.85655	-0.59452	0.743037	-0.800122	0.42364	0.710941
ENSDARG00000011257	enpp2		ectonucleotide pyrophosphatase/phosphodiesterase 2 [Source:ZFIN;Acc:ZDB-GENE-040426-1156]	protein_coding	1	1	1.96506	1	2.20273	3.05998	1.43113	1.86402	2.23058	0.835668	0.403341
ENSDARG00000011259	trpm1a		transient receptor potential cation channel, subfamily M, member 1a [Source:ZFIN;Acc:ZDB-GENE-070112-1372]	protein_coding	1.93244	2.01898	1	1	1	1.61193	0.685866	-1.90057	2.77166	-0.685716	0.492892
ENSDARG00000011262	traip		TRAF-interacting protein [Source:ZFIN;Acc:ZDB-GENE-040801-30]	protein_coding	1	1	1.56176	1.92788	1	1.61193	0.521218	0.877846	2.90318	0.302374	0.762367
ENSDARG00000011272	uqcc2		ubiquinol-cytochrome c reductase complex assembly factor 2 [Source:ZFIN;Acc:ZDB-GENE-040426-1726]	protein_coding	1.93244	4.03305	2.53818	3.95766	4.06636	4.15778	8.77677	1.1896	0.91066	1.3063	0.191449	0.490591
ENSDARG00000011273	tlx2		T cell leukemia homeobox 2 [Source:ZFIN;Acc:ZDB-GENE-020208-1]	protein_coding	1	1	1.56176	1	1	2.04026	0.404166	0.372173	3.74134	0.0994761	0.92076
ENSDARG00000011283	GBGT1 (1 of many)	GBGT1 (1 of many)	si:dkey-110k5.10 [Source:ZFIN;Acc:ZDB-GENE-060531-70]	protein_coding	3.47054	2.01898	1.56176	1	1	1	1.67125	-4.54098	2.16643	-2.09606	0.0360766
ENSDARG00000011298	atf7a		activating transcription factor 7a [Source:ZFIN;Acc:ZDB-GENE-050721-2]	protein_coding	3.68953	3.35218	4.25841	3.05613	3.98962	4.06974	9.57074	-0.0924626	0.764537	-0.120939	0.903739	0.961867
ENSDARG00000011299	blzf1		basic leucine zipper nuclear factor 1 [Source:ZFIN;Acc:ZDB-GENE-010724-1]	protein_coding	3.87961	3.83974	3.6408	2.23494	3.63389	2.37011	7.03289	-1.12647	0.900053	-1.25156	0.210731	0.512365
ENSDARG00000011301	nae1		nedd8 activating enzyme E1 subunit 1 [Source:ZFIN;Acc:ZDB-GENE-040426-1552]	protein_coding	3.87961	3.02837	3.2656	4.44986	3.63389	3.23208	8.80404	0.536019	0.835304	0.641705	0.521065	0.78091
ENSDARG00000011312	stk3		serine/threonine kinase 3 (STE20 homolog, yeast) [Source:ZFIN;Acc:ZDB-GENE-030131-2845]	processed_transcript,protein_coding	4.33414	4.49375	4.4591	4.76922	4.66854	4.53182	17.5088	0.254117	0.579357	0.438619	0.660938	0.856478
ENSDARG00000011317	adra1ba		adrenoceptor alpha 1Ba [Source:ZFIN;Acc:ZDB-GENE-120510-1]	protein_coding	1	1	1	1.53729	1	1.61193	0.270243	1.22542	4.03165	0.30395	0.761166
ENSDARG00000011326	ankrd45		ankyrin repeat domain 45 [Source:ZFIN;Acc:ZDB-GENE-050522-311]	protein_coding	1.93244	2.01898	1	1	1.51996	1	0.658224	-1.90287	2.80063	-0.679441	0.496858
ENSDARG00000011333	arhgap33		Rho GTPase activating protein 33 [Source:ZFIN;Acc:ZDB-GENE-121105-12]	processed_transcript,protein_coding	2.49416	3.83974	4.02521	3.46268	3.63389	3.52475	8.01514	-0.0850837	0.818401	-0.103963	0.917199	0.967639
ENSDARG00000011334	ncaldb		neurocalcin delta b [Source:ZFIN;Acc:ZDB-GENE-040808-37]	protein_coding	1	1	1.96506	1	3.63389	3.38582	2.73494	2.91878	1.97175	1.4803	0.138793
ENSDARG00000011360	nfatc2ip		nuclear factor of activated T cells 2 interacting protein [Source:ZFIN;Acc:ZDB-GENE-030131-9520]	protein_coding,retained_intron	3.21226	4.03305	3.4018	4.50824	3.63389	3.52475	9.75805	0.463699	0.797304	0.581583	0.560848	0.804589
ENSDARG00000011370	fyna		FYN proto-oncogene, Src family tyrosine kinase a [Source:ZFIN;Acc:ZDB-GENE-030903-5]	protein_coding	1	2.01898	1	1	1.51996	2.04026	0.68935	0.728528	2.71809	0.26803	0.788677
ENSDARG00000011371	zgc:64106		zgc:64106 [Source:ZFIN;Acc:ZDB-GENE-040426-1370]	protein_coding,retained_intron	2.49416	4.20349	2.27989	1.53729	2.66429	3.23208	4.90105	-0.875668	1.18897	-0.736496	0.461429	0.740936
ENSDARG00000011373	mknk2a		MAP kinase interacting serine/threonine kinase 2a [Source:ZFIN;Acc:ZDB-GENE-030131-6099]	protein_coding,retained_intron	4.04754	2.61021	2.94726	3.5762	3.98962	4.82859	10.0924	1.04285	0.848941	1.22841	0.219294	0.5227
ENSDARG00000011376	dnase1l4.2		deoxyribonuclease 1 like 4, tandem duplicate 2 [Source:ZFIN;Acc:ZDB-GENE-040426-1884]	protein_coding	2.49416	1	1.96506	6.10399	4.06636	3.65146	13.6404	4.07557	1.21084	3.36591	0.000762927	0.0171351
ENSDARG00000011400	tnnc1a		troponin C type 1a (slow) [Source:ZFIN;Acc:ZDB-GENE-030523-1]	protein_coding	1	1	1	1	1	1	0
ENSDARG00000011404	fen1		flap structure-specific endonuclease 1 [Source:ZFIN;Acc:ZDB-GENE-031112-11]	protein_coding	1.93244	2.01898	2.53818	5.18167	3.63389	3.38582	8.42916	2.76324	1.08194	2.55396	0.0106506	0.0988149
ENSDARG00000011405	rps9		ribosomal protein S9 [Source:ZFIN;Acc:ZDB-GENE-010724-15]	processed_transcript,protein_coding	7.90706	7.99161	8.55897	8.8126	9.16029	9.40112	345.684	0.962741	0.404452	2.38036	0.0172957	0.132961
ENSDARG00000011407	col2a1b		collagen, type II, alpha 1b [Source:ZFIN;Acc:ZDB-GENE-050302-9]	protein_coding	3.47054	4.20349	4.97803	1.53729	4.06636	3.87571	11.1348	-0.994954	0.968304	-1.02752	0.304175	0.610698
ENSDARG00000011410	aadat		aminoadipate aminotransferase [Source:ZFIN;Acc:ZDB-GENE-111229-1]	protein_coding	1	1	2.53818	1	1	2.04026	0.769795	-0.941325	3.05375	-0.308252	0.757891
ENSDARG00000011418	sigmar1		sigma non-opioid intracellular receptor 1 [Source:ZFIN;Acc:ZDB-GENE-040426-1006]	protein_coding	4.77811	4.35591	3.6408	4.50824	5.23194	4.39361	17.6624	0.480464	0.675422	0.711354	0.476865	0.750479
ENSDARG00000011422	ryr1a		ryanodine receptor 1a (skeletal) [Source:ZFIN;Acc:ZDB-GENE-020108-2]	protein_coding	2.89744	3.35218	5.25479	1	3.52934	3.76794	9.36015	-1.26336	1.20486	-1.04855	0.294384	0.60107
ENSDARG00000011434	ptger2a		prostaglandin E receptor 2a (subtype EP2) [Source:ZFIN;Acc:ZDB-GENE-040426-1321]	protein_coding	1	2.01898	2.53818	1	1.51996	2.37011	1.318	-0.633143	1.977	-0.320254	0.748776
ENSDARG00000011445	elmsan1a		ELM2 and Myb/SANT-like domain containing 1a [Source:ZFIN;Acc:ZDB-GENE-041001-151]	protein_coding	1.93244	2.01898	3.93828	3.68142	2.66429	3.52475	5.63799	0.460884	1.08362	0.425318	0.670605	0.859645
ENSDARG00000011449	fes		FES proto-oncogene, tyrosine kinase [Source:ZFIN;Acc:ZDB-GENE-100812-10]	nonsense_mediated_decay,protein_coding,retained_intron	1	1	2.53818	1	2.20273	1	0.828014	-0.615365	2.97466	-0.206869	0.836112
ENSDARG00000011459	gsna		gelsolin a [Source:ZFIN;Acc:ZDB-GENE-030131-9653]	protein_coding	7.46297	6.76493	7.12006	7.91383	7.7102	7.12266	136.614	0.486007	0.469679	1.03476	0.30078	0.607417
ENSDARG00000011462	otub1b		OTU deubiquitinase, ubiquitin aldehyde binding 1b [Source:ZFIN;Acc:ZDB-GENE-040718-204]	protein_coding	2.89744	3.35218	2.75717	4.25906	3.90857	3.52475	7.96282	1.15261	0.834318	1.38151	0.167123	0.459066
ENSDARG00000011463	CABZ01044048.1		coagulation factor IX-like [Source:NCBI gene;Acc:100004411]	protein_coding	1	3.35218	3.4018	1	1.90136	1	2.49813	-3.25744	1.93622	-1.68237	0.0924976
ENSDARG00000011466	afg1la		AFG1 like ATPase a [Source:ZFIN;Acc:ZDB-GENE-091006-2]	protein_coding	3.21226	1	2.53818	1.92788	2.20273	2.6384	2.65544	-0.389796	1.34063	-0.290755	0.771239
ENSDARG00000011473	calcrla		calcitonin receptor-like a [Source:ZFIN;Acc:ZDB-GENE-040822-26]	protein_coding	1.93244	2.61021	1	1.53729	1.90136	3.23208	2.1824	0.829192	1.66899	0.496823	0.619314
ENSDARG00000011487	gnaq		guanine nucleotide binding protein (G protein), q polypeptide [Source:ZFIN;Acc:ZDB-GENE-081104-25]	protein_coding	1	1	1	1	1.51996	1	0.113503	0.255337	4.08047	0.0625753	0.950105
ENSDARG00000011488	sirt2		sirtuin 2 (silent mating type information regulation 2, homolog) 2 (S. cerevisiae) [Source:ZFIN;Acc:ZDB-GENE-030131-1028]	protein_coding	5.45257	5.12298	5.93151	4.61836	4.45682	3.76794	25.4206	-1.29695	0.584631	-2.2184	0.0265276	0.170494
ENSDARG00000011490	scube3		signal peptide, CUB domain, EGF-like 3 [Source:ZFIN;Acc:ZDB-GENE-060717-1]	protein_coding	1	1	1.96506	1.53729	3.41661	3.23208	2.49589	2.74453	1.75569	1.56322	0.118001
ENSDARG00000011493	dcun1d3		defective in cullin neddylation 1 domain containing 3 [Source:ZFIN;Acc:ZDB-GENE-070928-2]	protein_coding	1.93244	2.61021	3.52624	2.23494	2.45189	3.05998	3.74522	-0.373711	1.11858	-0.334095	0.738308	0.891661
ENSDARG00000011496	ppm1bb		protein phosphatase, Mg2+/Mn2+ dependent, 1Bb [Source:ZFIN;Acc:ZDB-GENE-041114-185]	processed_transcript,protein_coding,retained_intron	4.87061	4.35591	4.97803	4.38902	5.26487	5.39749	23.0293	0.320859	0.588967	0.544783	0.585903	0.816996
ENSDARG00000011498	si:ch211-212o1.2		si:ch211-212o1.2 [Source:ZFIN;Acc:ZDB-GENE-041111-310]	protein_coding	3.87961	3.83974	3.74692	2.70319	3.29433	2.6384	7.2136	-1.13508	0.812906	-1.39633	0.162617	0.451576
ENSDARG00000011506	lpcat1		lysophosphatidylcholine acyltransferase 1 [Source:ZFIN;Acc:ZDB-GENE-060503-915]	nonsense_mediated_decay,processed_transcript,protein_coding	2.49416	1	1.56176	2.70319	1.51996	2.6384	1.94778	1.10272	1.62055	0.68046	0.496213
[truncated: 30,583 more rows]
